# Supplementary material for: Arginine methyltransferases PRMT2 and PRMT3 are essential for biosynthesis of plant-polysaccharide-degrading enzymes in Penicillium oxalicum
Source: PLoS Genet. 2023 Jul 31;19(7):e1010867. doi: 10.1371/journal.pgen.1010867 (PMC10414604; doi:10.1371/journal.pgen.1010867)
Supplement: S1 Dataset — (XLSX) [file pgen.1010867.s014.xlsx]

## Sheet: Sheet1
S1 Dataset. List of 997 differentially expressed genes in the Δprmt3;G418R+ as compared with the background strain Δku70;G418R+ grown on Avicel
Gene ID	Protein annotation	Δku70;hphR+_1	Δku70;hphR+_2	Δku70;hphR+_3	Δprmt3;G418R+_1	Δprmt3;G418R+_2	Δprmt3;G418R+_3	Log2 Fold change	P-value	FDR
POX_g09330	Acetyl xylan esterase	14.56	13.13	24.64	57.19	74.04	62.22	2.04518	1.32504e-16	3.53445e-15
POX_f07705	Alpha-glucosiduronase	20.35	24.16	14.67	52.55	37.83	36.25	1.23504	2.83544e-07	3.4022e-06
POX_a00012	Alpha-L-arabinofuranosidase	6.22	4.61	6.2	11.84	26.55	16.85	1.8546	5.3424e-09	7.77301e-08
POX_c03491	Alpha-L-arabinofuranosidase	42.71	34.94	75.71	103.7	122.11	87.37	1.18681	1.45326e-05	0.000133909
POX_c03492	Alpha-L-arabinofuranosidase	642.09	522.58	961.75	1156.11	1521.7	1150.62	1.00541	1.08977e-05	0.000102226
POX_d05705	Alpha-L-arabinofuranosidase	6.1	8.05	5.9	15.08	15	13.5	1.25644	1.42009e-09	2.19513e-08
POX_h09412	Alpha-L-arabinofuranosidase	69.43	63.06	67.6	119.11	188.54	130.68	1.28125	4.87246e-11	8.62044e-10
POX_h09867	Alpha-L-arabinofuranosidase	24.52	22.8	31.91	11.07	11.54	10.67	-1.09846	5.8987e-11	1.04007e-09
POX_b03073	Alpha-L-fucosidase	11.62	12.26	13.18	24.93	31.84	23.08	1.2545	1.71012e-13	3.63812e-12
POX_a01877	APSES transcription factor	0	0	0	0.84	0.55	0.22	5.71713	0.000245183	0.00174821
POX_a00185	Beta-D-xylosidase	25.59	19.57	10.73	7.1	5.93	7.11	-1.32674	6.0413e-05	0.000498395
POX_a01929	Beta-D-xylosidase	58.22	65.73	44.87	108.01	112.2	104.35	1.08535	2.07638e-09	3.14877e-08
POX_a00284	Beta-glucosidase	70.04	61.35	81.47	142.89	138.41	106.49	1.01463	1.22447e-10	2.09855e-09
POX_c04019	Beta-glucosidase	2942.46	3107.38	2327.74	7644.02	7823.92	7256.33	1.58414	1.63105e-24	6.47626e-23
POX_e06434	Beta-glucosidase	1.18	0.83	0.5	0.17	0.13	0.15	-2.36287	0.000194766	0.00142888
POX_e06772	Beta-glucosidase	205.6	215.25	211.38	90.16	70.19	80.04	-1.24828	4.42721e-21	1.53011e-19
POX_f08346	Beta-glucosidase	619.09	665.75	411.86	1140.4	1229.59	1115.16	1.1903	8.4487e-09	1.20235e-07
POX_b01970	Beta-mannosidase	641.9	648.79	499.06	1088.46	1237.97	1105.27	1.0839	4.6543e-12	8.93334e-11
POX_a00957	bZIP transcription factor	45.68	45.12	23.54	111.36	65.67	74.98	1.21256	2.7935e-05	0.000244825
POX_e06603	bZIP transcription factor	3.02	3.68	5.31	24.84	5.87	7.82	1.82611	0.00195439	0.0108609
POX_b03034	C2H2 zinc finger transcription factor	64.93	80.86	98.51	15.41	16.36	16.58	-2.18853	1.33826e-33	7.40529e-32
POX_c03558	C2H2 zinc finger transcription factor	138.29	134.65	166.17	8.57	2.69	3.7	-4.6264	1.48134e-43	1.03425e-41
POX_c04377	C2H2 zinc finger transcription factor	383.88	391.55	484.19	93.77	26.71	29.27	-2.93166	3.07493e-06	3.20847e-05
POX_c04470	C2H2 zinc finger transcription factor	89.51	87.06	54.9	26.42	16.78	22.22	-1.60826	8.98064e-12	1.6773e-10
POX_d05267	C2H2 zinc finger transcription factor	23.57	22.9	17.96	104.6	64.37	60.93	1.96882	4.83273e-16	1.23526e-14
POX_d05661	C2H2 zinc finger transcription factor	26.07	21.21	23.92	85.36	41.91	40.21	1.38025	4.91006e-06	4.90205e-05
POX_e06893	Endo-1,3(4)-β-glucanase	41.6	28.77	128.9	14.09	13.15	9.26	-1.64314	0.00527258	0.0252187
POX_e06625	Endo-1,4-beta-galactosidase	35.33	35.38	59.36	75.18	109.24	77.64	1.1682	3.27938e-06	3.38782e-05
POX_h09767	Endo-1,4-beta-mannanase	61.83	74.88	164.22	198.23	250.37	248.82	1.37438	2.84642e-05	0.000249043
POX_a01871	Endo-1,4-beta-xylanase	1114.44	974.38	1423.89	2856.23	2896.41	2596.99	1.40278	8.73335e-21	2.94023e-19
POX_c03490	Endo-1,4-beta-xylanase	362.96	275.97	420.07	782.55	897.43	660.32	1.29667	5.11607e-13	1.04563e-11
POX_f07706	Endo-1,4-beta-xylanase	25.89	31.2	18.84	51.48	57.38	44.08	1.14879	4.15154e-07	4.90222e-06
POX_d04883	Endo-1,4-β-glucanase	643.38	538.01	783.56	1653.18	1171	1005.43	1.1124	1.10687e-07	1.40253e-06
POX_a01003	Endo-1,5-alpha-L-arabinosidase	11.37	13.88	13.73	1.22	0.7	0.54	-3.8453	1.17992e-34	6.70751e-33
POX_d06099	Endo-1,5-alpha-L-arabinosidase	29.39	28.65	61.81	3.86	7.04	5.02	-2.74853	1.6028e-14	3.68078e-13
POX_b03436	Exo-alpha-L-1,5-arabinanase	5.69	5.81	5.71	1.21	0.97	2.93	-1.60511	0.000493803	0.00324307
POX_c03902	Homeobox transcription factor	11	11.93	8.41	37.64	18.91	16.7	1.36055	1.70621e-05	0.000156248
POX_d05597	Homeobox transcription factor	329.29	319.24	339.63	136.9	124.43	140.09	-1.15009	7.23021e-29	3.40343e-27
POX_c04524	Homeodomain-like transcription factor	1.98	0.82	1.38	0.32	0.15	0.23	-2.43189	0.000446617	0.00298053
POX_a00022	Hypothetical protein	49.2	45.31	74.64	19.28	17.45	17.12	-1.49853	5.2671e-14	1.16831e-12
POX_b02315	Lytic polysaccharide monooxygenases	4930.94	3780.78	8135.59	1895.77	1740.38	1960.51	-1.42497	1.26252e-08	1.75354e-07
POX_a01930	Major facilitator, sugar transporter-like	224.87	260.38	208.6	502.61	828.02	593.94	1.61275	2.80108e-14	6.33471e-13
POX_b02633	Major facilitator, sugar transporter-like	25.5	6.4	14.47	1.81	2.57	3.47	-2.39399	2.2725e-07	2.765e-06
POX_b03074	Major facilitator, sugar transporter-like	24.5	27.39	37.05	148.37	190.75	116.84	2.50639	3.58384e-29	1.72605e-27
POX_b03270	Major facilitator, sugar transporter-like	39.41	41.18	21.26	91.04	110.86	77.16	1.5926	5.38189e-09	7.81953e-08
POX_c03487	Major facilitator, sugar transporter-like	86.15	89.36	113.85	37.24	37.83	29.68	-1.3164	3.14662e-16	8.14285e-15
POX_e07032	Myb transcription factor	133.45	184.53	160.74	68.79	44.68	66.61	-1.2635	1.8317e-08	2.5172e-07
POX_h09413	Pectate lyase	9.68	9.11	8.24	30.53	101.39	53.85	2.93066	5.52315e-14	1.2199e-12
POX_d05538	Pectin lyase	2.49	2.51	4.22	5.9	6.71	6.01	1.17225	0.000166797	0.00124538
POX_a01166	Pectinesterase	2.05	2.03	2.35	0.48	0.35	0.34	-2.37495	1.08504e-12	2.18754e-11
POX_g08964	Pectinesterase	10.68	12.81	13.26	23.81	46.13	28.23	1.56565	2.18673e-08	2.98146e-07
POX_g09102	Pectinesterase	31.7	27.28	90.05	89.89	142.53	108.25	1.36092	0.000756316	0.0047029
POX_b03463	Polygalacturonase	1.25	1.08	1.65	7.26	9.1	6.04	2.65532	1.7713e-28	8.1897e-27
POX_d04874	Polygalacturonase	34.1	36.22	71.89	219.53	296.29	283.84	2.65274	1.24243e-20	4.15594e-19
POX_d05641	Polygalacturonase	7.37	6.06	7.58	21.02	33.4	28.48	2.13743	3.26835e-19	1.01193e-17
POX_d05886	Polygalacturonase	2.34	1.39	2.42	3.16	9.39	5.95	1.7559	0.000132722	0.00101374
POX_e07244	Polygalacturonase	9	7.82	12.54	34.64	46.38	48.64	2.30424	2.2251e-22	8.15059e-21
POX_f08259	Polygalacturonase	22.16	16.34	37	206.54	384.4	271.1	3.67578	9.45931e-32	4.99519e-30
POX_g08746	Polygalacturonase	6.36	4.71	5.81	13.94	21.55	13.61	1.69691	8.06763e-11	1.40113e-09
POX_e07312	Rhamnogalacturonan acetylesterase	0.95	0.59	0.3	4.03	9.43	8.55	3.74397	1.7432e-09	2.66683e-08
POX_c03480	Rhamnogalacturonan endolyase	0.82	0.76	1.04	1.64	2.23	1.7	1.24865	0.000679713	0.00429329
POX_a00706	Rhamnogalacturonan hydrolase	68.72	49.33	235.99	13.66	13.1	9.97	-3.10267	4.13882e-06	4.17211e-05
POX_b02031	Rhamnogalacturonan hydrolase	28.35	23.11	39.77	69.04	74.5	89.04	1.51063	6.39789e-12	1.21455e-10
POX_f07605	Rhamnogalacturonan hydrolase	20.96	19.96	29.83	26.41	61.84	39.26	1.00557	0.00133219	0.00777272
POX_c04034	Sugar transporter, conserved site	143.66	137.29	120.21	234.31	332.7	225.62	1.13034	1.21169e-09	1.88419e-08
POX_c04515	Sugar transporter, conserved site	41.81	41.08	53.16	2.65	2.1	2.02	-4.17906	3.36523e-94	7.29342e-92
POX_e06202	Sugar transporter, conserved site	1.9	1.38	2.72	0.21	0.27	0.28	-2.802	3.4364e-07	4.09494e-06
POX_a00613	Sugar/inositol transporter	1656.3	1225.65	1314.4	2721.61	3068.7	2655.71	1.15951	1.90683e-15	4.65652e-14
POX_c04047	Sugar/inositol transporter	7582.29	7760.49	7422.34	15585.1	16266.1	13928.3	1.15438	7.11243e-29	3.36321e-27
POX_c04185	Sugar/inositol transporter	2246.82	2204.83	2074.08	3838.23	4581.76	3907.96	1.06529	1.45678e-18	4.29318e-17
POX_c04204	Sugar/inositol transporter	25.68	24.91	38.64	111.77	272.15	186.28	2.832	2.31109e-19	7.24166e-18
POX_c04320	Sugar/inositol transporter	23.2	29.49	31.62	3.68	7.02	12.14	-1.72601	7.34752e-06	7.09715e-05
POX_d04939	Sugar/inositol transporter	32.75	23.28	31.13	4.84	6.19	7.41	-2.08487	1.99532e-20	6.61062e-19
POX_d05540	Sugar/inositol transporter	51.75	34.17	34.92	165.04	169.59	119.81	1.93283	9.67652e-21	3.24725e-19
POX_d05704	Sugar/inositol transporter	4.04	3.48	4.35	11.6	11.3	5.66	1.41562	6.83543e-06	6.64398e-05
POX_f07450	Sugar/inositol transporter	13.88	11.06	18.2	4.32	4.69	4.05	-1.5489	2.39691e-13	5.03738e-12
POX_f07454	Sugar/inositol transporter	29.37	29.38	93.16	5.43	7.31	5.89	-2.86296	6.5154e-12	1.2346e-10
POX_f07664	Sugar/inositol transporter	73.63	33.18	39.95	10.05	11.93	11.29	-1.98463	1.05071e-11	1.95188e-10
POX_f07704	Sugar/inositol transporter	201.56	247.77	195.42	519.76	836.06	565.2	1.71848	3.37862e-15	8.19296e-14
POX_g08790	Sugar/inositol transporter	83.77	82.06	96.94	170.36	214.71	207.09	1.3243	7.54876e-20	2.46175e-18
POX_g09252	Sugar/inositol transporter	12.77	2.97	2.44	0.99	1.15	0.78	-2.48179	6.6219e-05	0.000539449
POX_h09727	Sugar/inositol transporter	36.15	38.15	23.14	2.88	1.17	2.07	-3.85619	3.9135e-30	1.96677e-28
POX_h09893	Sugar/inositol transporter	117.9	119.1	120.42	277.77	387.88	270.89	1.53685	5.2125e-20	1.70521e-18
POX_a00364	Sugar/inositol transporter	31.3	29.17	29.5	2.18	1.99	1.51	-3.83296	2.59643e-82	4.35656e-80
POX_c03714	SUN family beta-glucosidase	27.93	37.71	39.26	75.47	88.4	77.32	1.34759	1.9915e-14	4.5235e-13
POX_e06958	TEA/ATTS transcription factor	12.63	14.47	12.83	5.57	3.93	4.22	-1.39962	1.75437e-12	3.47632e-11
POX_c04517	Winged helix repressor DNA-binding domain	355.45	339.46	468.45	11.9	7.91	12.47	-5.01919	7.82964e-122	2.80868e-119
POX_d06137	Winged helix repressor DNA-binding domain	10.81	8.58	16.39	2.19	2.05	1.95	-2.37197	1.52261e-13	3.2525e-12
POX_e06154	Winged helix repressor DNA-binding domain	977.14	735.24	903.96	126.89	118.16	140.78	-2.61893	4.27949e-68	4.89225e-66
POX_f07754	Winged helix repressor DNA-binding domain	43.7	33.62	31.47	0.89	0.35	0.24	-6.08277	2.96022e-67	3.31131e-65
POX_f07398	Zinc finger, CCHC-type transcription factor	1.89	1.97	2.65	7.44	5.99	4.1	1.58112	8.85549e-09	1.2568e-07
POX_a00541	Zn2Cys6 transcription factor	12.25	14.73	8.98	29.04	22.63	26.42	1.25845	2.59339e-08	3.4947e-07
POX_a00812	Zn2Cys6 transcription factor	35.18	43.98	40.75	92	83.34	78.66	1.22448	7.74231e-18	2.18274e-16
POX_b03145	Zn2Cys6 transcription factor	0.11	0.2	0.34	0.44	0.75	0.49	1.52365	0.00156606	0.00897123
POX_b03397	Zn2Cys6 transcription factor	30.21	25.78	38.75	12.77	10.58	10.16	-1.34604	1.97589e-12	3.87833e-11
POX_d05821	Zn2Cys6 transcription factor	2.61	1.81	2.3	0	0	0	-8.84373	5.84688e-13	1.19032e-11
POX_d05866	Zn2Cys6 transcription factor	28.94	22.67	34.69	7.21	8.91	8.73	-1.41214	4.37908e-13	9.00307e-12
POX_d06129	Zn2Cys6 transcription factor	85.25	65.2	118.51	26.26	26.35	23.39	-1.64978	3.78169e-10	6.19543e-09
POX_e06539	Zn2Cys6 transcription factor	55.87	54.66	34.99	25.27	11.11	12.41	-1.15328	9.3038e-06	8.81489e-05
POX_e06887	Zn2Cys6 transcription factor	7.98	8.89	8.53	17.63	17.19	16.02	1.14578	3.45943e-16	8.93013e-15
POX_f08028	Zn2Cys6 transcription factor	9.51	7.93	13.25	0	0	0.54	-5.75812	5.52826e-12	1.05331e-10
POX_f08151	Zn2Cys6 transcription factor	29	25.99	19.23	53.98	43.88	39.42	1.0302	5.18305e-07	6.04476e-06
POX_a00029	Hypothetical protein	54.94	42.89	65.99	5.52	5.26	5.56	-3.19306	1.59596e-68	1.84475e-66
POX_a00039	Hypothetical protein	8.98	5.94	11.24	1.63	2.58	2.13	-1.87628	4.22563e-07	4.97276e-06
POX_a00040	Hypothetical protein	10.06	11.52	5.77	3.06	0.42	0.66	-2.6008	0.000200237	0.00146617
POX_a00062	Hypothetical protein	4.6	1.97	6.65	1.12	0.76	0.73	-2.09802	2.65916e-05	0.000234434
POX_a00064	Hypothetical protein	4.95	5.98	7.15	0.76	3.27	2.29	-1.36348	0.00463602	0.0226744
POX_a00076	Hypothetical protein	96.53	91.44	109.89	30.36	35.88	42.09	-1.30337	1.44249e-13	3.0877e-12
POX_a00084	Hypothetical protein	87.89	84.77	113.91	25	20.67	23.34	-1.90208	7.00813e-32	3.71967e-30
POX_a00085	Hypothetical protein	204.19	201.66	229.25	8.58	6.76	5.88	-4.75392	5.18849e-197	6.74699e-194
POX_a00086	Hypothetical protein	180.77	203.5	226.63	49.52	46	37.16	-2.05303	2.18071e-39	1.40037e-37
POX_a00102	Hypothetical protein	127.04	109.45	89.57	14.62	12.97	12.88	-2.85474	1.40579e-15	3.49032e-14
POX_a00122	Hypothetical protein	3.6	2.17	2.47	0.71	0.75	0.69	-1.77107	2.32452e-06	2.47007e-05
POX_a00123	Hypothetical protein	20.42	13.45	11.09	3.03	4.13	5.25	-1.70005	3.73283e-05	0.000317001
POX_a00124	Hypothetical protein	65.28	69.08	74.99	19.39	18.32	12.5	-1.8973	1.09618e-11	2.03272e-10
POX_a00125	Hypothetical protein	73.92	78.07	89.26	25.68	18.61	20.73	-1.74328	7.79032e-26	3.21598e-24
POX_a00133	Hypothetical protein	16.15	14.87	9.11	80.45	66.92	67.81	2.5655	4.81301e-28	2.17694e-26
POX_a00142	Hypothetical protein	52.79	62.35	112.65	25.85	25.59	26.67	-1.38404	7.70831e-07	8.75432e-06
POX_a00149	Hypothetical protein	59.63	64.13	56.06	120.54	112.05	114.07	1.09251	5.79501e-19	1.75248e-17
POX_a00153	Hypothetical protein	601.59	557.77	605.69	249.32	206.3	292.44	-1.08443	3.38212e-11	6.03502e-10
POX_a00166	Hypothetical protein	9042.62	7220.53	8331.9	554.1	282.6	464.03	-4.08936	7.26965e-65	7.63901e-63
POX_a00167	Hypothetical protein	234.97	200.6	385.61	67.61	51.51	57.1	-2.05981	4.72115e-17	1.29248e-15
POX_a00226	Hypothetical protein	108.07	68.64	55.46	21.99	19.92	17.11	-1.82672	1.37961e-11	2.52678e-10
POX_a00233	Hypothetical protein	319.33	309.94	302.9	170.54	108.77	131.49	-1.03529	8.26569e-09	1.18115e-07
POX_a00235	Hypothetical protein	6099.77	5597.1	5627.3	2454.4	1844.56	2455.58	-1.20774	4.8412e-15	1.16312e-13
POX_a00240	Hypothetical protein	39.58	35.81	76.64	21.62	21.2	22.68	-1.05578	0.000144648	0.001092
POX_a00248	Hypothetical protein	273.28	268.27	463.09	128.03	170.74	116.64	-1.1201	3.92562e-06	3.97646e-05
POX_a00249	Hypothetical protein	4.13	3.45	4.12	1.4	1.59	1.57	-1.20586	5.63512e-05	0.000467854
POX_a00268	Hypothetical protein	7.27	9.68	8.76	28.52	13.57	10.42	1.16569	0.00135476	0.00788233
POX_a00277	Hypothetical protein	0.57	0.95	0.65	3.59	3.95	4.68	2.61583	6.24588e-08	8.10173e-07
POX_a00279	Hypothetical protein	8666.76	8096.21	11697.3	800.34	362.93	643.65	-3.81328	1.2607e-43	8.86151e-42
POX_a00295	Hypothetical protein	97.65	74.08	39.14	14.9	16.63	14.52	-2.05115	1.5412e-11	2.81283e-10
POX_a00315	Hypothetical protein	15.58	14.98	19.34	5.56	2.91	2.2	-2.0792	3.7384e-10	6.13415e-09
POX_a00316	Hypothetical protein	47.6	45.02	55.61	127.2	111.26	128.03	1.46228	2.4104e-23	9.2189e-22
POX_a00318	Hypothetical protein	215.08	78.06	222.02	26.64	15.85	14.45	-3.01668	1.46362e-15	3.62526e-14
POX_a00349	Hypothetical protein	22.98	17.92	18.68	71.54	33.21	30.02	1.32157	6.90746e-05	0.000560081
POX_a00354	Hypothetical protein	40.5	40.45	35.44	99.49	86.78	81.73	1.34816	1.88644e-22	6.95908e-21
POX_a00380	Hypothetical protein	27.13	37.4	28.3	14.5	11.52	11.14	-1.18209	8.29291e-09	1.18342e-07
POX_a00393	Hypothetical protein	387.13	367.9	464.16	11.31	8.61	9.1	-5.24182	1.10824e-224	1.92151e-221
POX_a00410	Hypothetical protein	331.54	363.45	288.2	39.97	41.35	57.19	-2.67828	2.80784e-40	1.81428e-38
POX_a00422	Hypothetical protein	68.16	71.11	81.96	10.35	9.71	9.8	-2.73527	1.1135e-98	2.63266e-96
POX_a00440	Hypothetical protein	23.53	20.39	40.03	1.02	0.39	0.58	-5.24654	2.86364e-50	2.30933e-48
POX_a00459	Hypothetical protein	74.13	86.34	56.44	392.17	410.43	398.86	2.59632	2.52657e-47	1.93264e-45
POX_a00467	Hypothetical protein	70.88	51.71	82.29	9	30.58	30.29	-1.39088	0.000455367	0.00302696
POX_a00498	Hypothetical protein	290.85	274.13	408.66	12.1	5.56	7.08	-5.14919	4.91762e-75	6.55871e-73
POX_a00499	Hypothetical protein	94.32	89	93.29	4.37	3.65	3.77	-4.458	0	0
POX_a00516	Hypothetical protein	97.28	70.17	74.07	1.17	1.05	1.2	-5.29474	8.3109e-144	5.40364e-141
POX_a00517	Hypothetical protein	25.66	25.48	28.73	8.5	9.63	4.63	-1.6461	2.57093e-05	0.00022762
POX_a00537	Hypothetical protein	178.32	160.37	267.32	29.96	31.4	24.88	-2.66006	1.94204e-38	1.20976e-36
POX_a00538	Hypothetical protein	439.13	350.28	503.8	17.47	12.18	18.21	-4.52505	1.67054e-110	4.45607e-108
POX_a00550	Hypothetical protein	5.77	6.45	6.7	34.01	36.82	36.54	2.64952	6.93318e-69	8.19613e-67
POX_a00573	Hypothetical protein	212.96	136.27	132.33	389.78	302.22	428.44	1.37148	2.42455e-09	3.64488e-08
POX_a00583	Hypothetical protein	7.45	7.47	6.37	12.75	15.07	14.19	1.12547	3.02684e-13	6.31027e-12
POX_a00636	Hypothetical protein	1.6	0.9	0.84	3.65	3.96	4.16	1.9833	2.03169e-09	3.09001e-08
POX_a00643	Hypothetical protein	173.54	125.02	233.88	44.38	68.47	85.08	-1.25556	2.43131e-05	0.000216735
POX_a00667	Hypothetical protein	74.43	65.9	59.6	150.43	115.34	101.19	1.02086	1.616e-08	2.23554e-07
POX_a00692	Hypothetical protein	502.86	401.08	561.14	122.78	155.34	148.69	-1.62253	9.62742e-23	3.57693e-21
POX_a00707	Hypothetical protein	16.86	13.88	14.63	3.04	3.22	3.28	-2.09651	1.13029e-15	2.82654e-14
POX_a00720	Hypothetical protein	8.51	7.83	14.06	1.76	0.68	0.72	-3.11577	4.25642e-14	9.50205e-13
POX_a00737	Hypothetical protein	14.37	11.97	13.45	3.03	2.89	1.7	-2.22274	7.58748e-10	1.21062e-08
POX_a00740	Hypothetical protein	10.85	7.97	6.17	2.59	1.17	0.69	-2.32862	0.000102906	0.000808557
POX_a00748	Hypothetical protein	2376.06	2207.83	1582.59	233.41	266.51	424.68	-2.58142	4.54038e-21	1.56402e-19
POX_a00749	Hypothetical protein	5306.93	4023.31	3110.09	1033.28	1439.68	2051.67	-1.29091	2.05842e-05	0.00018524
POX_a00750	Hypothetical protein	5959.59	4287.83	3185.1	914.61	1210.1	1576.47	-1.69642	5.52576e-09	8.0062e-08
POX_a00751	Hypothetical protein	6999.22	5218.38	4260.68	1110.53	1395.09	1964.88	-1.72433	1.25769e-10	2.15193e-09
POX_a00752	Hypothetical protein	1772.12	1548.95	980.83	272.88	337.43	470.22	-1.84217	7.16681e-11	1.24885e-09
POX_a00753	Hypothetical protein	1515.26	1387.53	880.63	214.51	293.65	366.23	-1.96489	3.24242e-13	6.74617e-12
POX_a00754	Hypothetical protein	7168.96	6515.04	4442.87	1609.65	2031.79	2836.3	-1.32497	1.46872e-06	1.59323e-05
POX_a00755	Hypothetical protein	1957.53	1663.65	899.26	2968.65	4382.84	3742.24	1.44177	8.24234e-07	9.32012e-06
POX_a00756	Hypothetical protein	4208.22	3480.14	2281.37	1145.4	1230.6	1514.74	-1.20643	1.20936e-06	1.33414e-05
POX_a00757	Hypothetical protein	3630.97	3276.95	2199.88	517.11	617.02	751.37	-2.12266	5.36982e-19	1.62864e-17
POX_a00758	Hypothetical protein	2339.55	2059.99	1396.58	367.82	445.03	608.42	-1.87027	3.82562e-12	7.38367e-11
POX_a00759	Hypothetical protein	1858.98	1443.21	940.05	262.28	336.35	392.17	-1.94598	1.17388e-12	2.35296e-11
POX_a00760	Hypothetical protein	735.47	663.36	431.25	146.27	166.83	186.52	-1.7257	5.21771e-14	1.15983e-12
POX_a00761	Hypothetical protein	3573.89	3467.01	2133.21	529.15	672.51	890.59	-1.98319	2.11715e-13	4.46748e-12
POX_a00762	Hypothetical protein	982.57	996.79	463.2	2792.28	2991.01	2868.74	1.96541	3.38197e-12	6.56393e-11
POX_a00780	Hypothetical protein	4.34	2.39	4.19	0	0.26	0	-4.97336	0.00054889	0.0035539
POX_a00789	Hypothetical protein	5.51	5.46	2.25	1.21	1.03	1.96	-1.51715	0.00314645	0.0163499
POX_a00809	Hypothetical protein	1.93	1.09	1.82	8.32	6.18	3.28	2.04204	6.48829e-05	0.000529393
POX_a00810	Hypothetical protein	40.75	32.54	30.39	117.66	101.47	95.99	1.78375	1.79836e-28	8.27803e-27
POX_a00848	Hypothetical protein	73.04	33.1	40.57	19.98	17.19	21.37	-1.16863	4.83394e-05	0.000404891
POX_a00936	Hypothetical protein	3.85	4.41	6.44	2.32	1.85	1.58	-1.19603	0.00724144	0.0329395
POX_a00941	Hypothetical protein	14.75	15.5	19.35	4.83	4.21	3.5	-1.82737	3.05918e-08	4.09058e-07
POX_a00963	Hypothetical protein	5.88	4.33	4.78	0.26	0.38	0.49	-3.59164	6.64279e-21	2.26574e-19
POX_a00967	Hypothetical protein	336.5	376.42	313.61	83.32	71.3	116.12	-1.7693	3.7554e-16	9.64627e-15
POX_a00969	Hypothetical protein	6.34	3.33	4.23	1.49	2.08	1.45	-1.03946	8.19067e-05	0.000657466
POX_a00994	Hypothetical protein	15.96	14.07	13.38	28.7	50.71	43.2	1.65185	1.08992e-10	1.87722e-09
POX_a01004	Hypothetical protein	1.83	2.1	2.08	1.04	0.73	0.92	-1.01558	0.0105699	0.0447716
POX_a01007	Hypothetical protein	48.14	37.27	42.67	15.17	13	16.76	-1.35777	4.05685e-13	8.35712e-12
POX_a01018	Hypothetical protein	0.36	0.43	1	1.91	1.69	1.45	1.66403	0.00185769	0.0103845
POX_a01043	Hypothetical protein	28.66	28.07	12.95	3.79	2.29	2.42	-2.89782	1.73988e-16	4.61735e-15
POX_a01048	Hypothetical protein	45.65	29	23.76	108.55	51.13	56.63	1.28059	0.000106834	0.00083375
POX_a01056	Hypothetical protein	99.7	82.54	93.74	29.36	41.13	28.1	-1.33474	9.81336e-14	2.11802e-12
POX_a01064	Hypothetical protein	48.48	24.63	46.31	15.86	15.78	15.27	-1.18752	3.25732e-06	3.37463e-05
POX_a01065	Hypothetical protein	51.09	31.48	49.42	9.72	15.2	11.14	-1.71373	4.9084e-12	9.3864e-11
POX_a01078	Hypothetical protein	0	0	0	30.91	0	0	21.3355	4.75608e-08	6.23142e-07
POX_a01079	Hypothetical protein	0.57	0.93	1.32	3.66	3.26	2.9	1.945	2.17174e-09	3.28742e-08
POX_a01092	Hypothetical protein	478.84	353.78	674.28	14.43	19.28	29.09	-4.42054	6.13389e-49	4.87106e-47
POX_a01104	Hypothetical protein	0.35	0.64	1.19	0.05	0.19	0	-2.99569	0.00671201	0.030917
POX_a01157	Hypothetical protein	9.57	9.23	6.53	2.86	2.65	4.76	-1.15759	0.000431303	0.00289848
POX_a01165	Hypothetical protein	12.96	11.12	31.04	8.03	6.23	7.41	-1.1839	0.00161904	0.00922899
POX_a01169	Hypothetical protein	9.68	9.66	9	2.11	2.93	1.63	-1.92963	9.69623e-09	1.37238e-07
POX_a01174	Hypothetical protein	14	17.84	13.71	30.54	29.54	27.62	1.08483	8.47462e-10	1.34598e-08
POX_a01186	Hypothetical protein	11.9	7.77	4.8	1.4	1.97	2.61	-1.88029	0.000146977	0.00110797
POX_a01195	Hypothetical protein	8.61	8.74	9.71	14.25	20.51	16.88	1.08313	1.82759e-07	2.24733e-06
POX_a01205	Hypothetical protein	2.32	1.33	0.63	0.13	0.2	0.24	-2.74741	0.000172797	0.00128492
POX_a01207	Hypothetical protein	78.25	71.44	78.93	36.05	33.03	30.22	-1.05397	1.98867e-21	6.94233e-20
POX_a01211	Hypothetical protein	31.08	25.19	27	1142.26	2262.22	1766	6.10986	3.16582e-133	1.6467e-130
POX_a01212	Hypothetical protein	3.23	2.64	2.28	114.93	132.66	91.63	5.52823	1.03951e-153	7.72429e-151
POX_a01213	Hypothetical protein	14.23	13.68	9.87	36.52	39.63	28.8	1.61625	1.97364e-14	4.49273e-13
POX_a01214	Hypothetical protein	0.2	0.18	0	2.83	1.87	1.8	4.19385	8.88e-11	1.53708e-09
POX_a01231	Hypothetical protein	11.66	10.14	5.21	1.99	1.91	1.95	-1.77985	4.19764e-09	6.21167e-08
POX_a01234	Hypothetical protein	55.12	87.94	64.97	416.6	88.76	191.35	1.88083	0.00273323	0.0144481
POX_a01258	Hypothetical protein	224.9	209.14	242.32	376.4	463.83	405.36	1.03133	8.7152e-17	2.34881e-15
POX_a01287	Hypothetical protein	2	1.33	1.33	0.34	0.47	0.28	-1.93244	0.00550726	0.0260893
POX_a01292	Hypothetical protein	47.41	43.48	41.45	102.95	116.59	102.45	1.43157	5.45779e-30	2.72968e-28
POX_a01299	Hypothetical protein	4.57	4.82	6.77	2.9	2.3	1.9	-1.03739	3.15925e-05	0.000273425
POX_a01335	Hypothetical protein	89.83	110.78	115.47	223.34	242.75	284.76	1.40337	1.85617e-15	4.54347e-14
POX_a01371	Hypothetical protein	12.64	7.81	8.89	18.35	17.17	24.11	1.1814	8.89325e-07	1.00247e-05
POX_a01373	Hypothetical protein	23.69	27.99	29.41	8.59	7.72	5.8	-1.66404	2.06999e-22	7.60921e-21
POX_a01427	Hypothetical protein	1453.06	1706.93	2826.98	435.45	596.16	1299	-1.15284	0.0089906	0.0390845
POX_a01428	Hypothetical protein	9.08	6.76	22.67	3.54	4.3	3.52	-1.59631	0.000175416	0.00130161
POX_a01472	Hypothetical protein	10.61	11.96	12.37	25.1	31.69	29.67	1.44954	1.68888e-21	5.93562e-20
POX_a01482	Hypothetical protein	10.88	12.47	7.54	23.73	15.36	20.92	1.09741	0.000566889	0.00364935
POX_a01522	Hypothetical protein	28.94	26.59	29.23	77.31	64.99	66.69	1.4507	4.10259e-34	2.29459e-32
POX_a01529	Hypothetical protein	3.48	2.05	2.95	10.51	12.93	9.91	2.1471	6.40084e-19	1.93009e-17
POX_a01538	Hypothetical protein	56.86	41.49	43.95	14.56	13.35	11.27	-1.71104	3.78483e-23	1.43699e-21
POX_a01551	Hypothetical protein	9.33	5.09	3.29	18.05	18.4	17.03	1.75899	0.000531467	0.00345986
POX_a01571	Hypothetical protein	5.1	6.72	10.66	2.72	3.08	2.22	-1.33158	0.000377457	0.00257488
POX_a01573	Hypothetical protein	51.1	48.97	63.27	5.17	5.14	6.27	-3.14296	3.00344e-29	1.45325e-27
POX_a01575	Hypothetical protein	36.2	37.94	147.69	22.38	22.11	17.59	-1.66319	0.000596385	0.00382975
POX_a01591	Hypothetical protein	39.67	28.47	23.81	5.64	3.93	3.23	-2.69643	1.17268e-17	3.27061e-16
POX_a01598	Hypothetical protein	2.6	1.6	1.99	0.59	0.85	0.63	-1.41323	1.01575e-08	1.43183e-07
POX_a01623	Hypothetical protein	26.21	17.39	8.98	2.39	3.35	4.76	-2.17143	5.97919e-05	0.000493663
POX_a01645	Hypothetical protein	100.86	133.57	72.99	25.48	24.36	64.6	-1.26628	0.00257082	0.0137009
POX_a01671	Hypothetical protein	11.23	10.3	10.98	3.5	4.61	3.94	-1.27924	3.38959e-08	4.50344e-07
POX_a01672	Hypothetical protein	317.78	290.5	523.98	78.17	80.17	88.36	-2.03966	1.36202e-19	4.35972e-18
POX_a01681	Hypothetical protein	79.48	78.39	94.2	30.99	31.71	35.42	-1.20983	1.19858e-19	3.88438e-18
POX_a01689	Hypothetical protein	32.07	31.15	14.65	3.17	9.86	7.21	-1.78409	0.00474327	0.0230688
POX_a01700	Hypothetical protein	40.03	31.66	23.13	2.19	2.44	2.03	-3.68272	8.63758e-44	6.11271e-42
POX_a01701	Hypothetical protein	31.76	24.69	17.95	1.83	0.83	0.32	-4.49134	3.58454e-13	7.42828e-12
POX_a01724	Hypothetical protein	41.02	35.76	34.68	5.68	4.7	3.22	-2.88612	1.34913e-38	8.50608e-37
POX_a01732	Hypothetical protein	1.19	0.18	0.44	4.96	4.58	4.4	3.40331	6.90962e-08	8.92043e-07
POX_a01748	Hypothetical protein	38.35	39.51	49.73	20.64	15.59	12.65	-1.23683	2.28155e-09	3.43986e-08
POX_a01759	Hypothetical protein	60.12	36.54	30.79	3.32	5.21	22.76	-1.84605	0.00375921	0.0189656
POX_a01792	Hypothetical protein	13.98	3.92	2.36	21.17	25.76	20.61	1.89463	0.000356801	0.00245452
POX_a01800	Hypothetical protein	1.65	1.03	0.6	0.2	0.3	0	-2.53129	0.00789678	0.0352123
POX_a01814	Hypothetical protein	292.11	346.21	340.35	59.1	57.64	100.52	-1.83918	1.13331e-17	3.16931e-16
POX_a01815	Hypothetical protein	4.02	2.8	1.89	27.07	27.64	17.56	3.20551	2.68297e-27	1.16782e-25
POX_a01823	Hypothetical protein	99.34	98.56	151.04	19.46	21.93	19.57	-2.26091	1.94419e-31	1.01635e-29
POX_a01829	Hypothetical protein	120.36	78.78	416.86	19.27	16.39	13.37	-3.48625	6.76578e-07	7.74306e-06
POX_a01845	Hypothetical protein	1006.85	793.79	2844.46	122.59	119.01	116.02	-3.53304	1.72916e-09	2.65317e-08
POX_a01852	Hypothetical protein	7.6	5.85	4.3	2.18	1.85	2.05	-1.47581	6.36743e-07	7.3113e-06
POX_a01858	Hypothetical protein	41.63	44.43	45.18	10.91	10.32	10.28	-1.91178	1.80324e-48	1.41046e-46
POX_a01862	Hypothetical protein	103.01	104.61	71.93	25.91	24.51	29.19	-1.66678	1.77998e-16	4.71175e-15
POX_a01881	Hypothetical protein	15.18	17.18	75.17	2.67	2.36	2.01	-3.76705	3.04703e-07	3.64767e-06
POX_a01888	Hypothetical protein	33.35	32.38	25.13	14.35	13.29	11.64	-1.06568	4.96281e-09	7.25114e-08
POX_a01890	Hypothetical protein	1315.57	1631.96	1096.25	424.17	429.49	519.68	-1.41076	3.98983e-12	7.67213e-11
POX_a01892	Hypothetical protein	42.01	53.03	74.72	18.81	23.66	32.54	-1.01232	0.000257897	0.00182685
POX_a01893	Hypothetical protein	35.35	29.72	42.44	3.33	5.92	9.95	-2.32267	7.83428e-11	1.36288e-09
POX_a01894	Hypothetical protein	103.08	115.28	136.64	24.63	31.92	52.37	-1.54678	4.47431e-08	5.87705e-07
POX_a01895	Hypothetical protein	110.6	122.25	148.92	18.97	23.56	39.74	-2.05597	3.96304e-13	8.19631e-12
POX_a01898	Hypothetical protein	24.88	23.93	28	63.34	47.21	43.41	1.15236	4.19361e-10	6.82724e-09
POX_a01901	Hypothetical protein	1.34	1.19	1.02	9.69	15.37	10.63	3.48059	1.76596e-24	6.98527e-23
POX_a01921	Hypothetical protein	27.95	28.36	37.2	4.23	3.47	3.15	-2.95831	1.55367e-57	1.41779e-55
POX_a01931	Hypothetical protein	4.68	9.46	3.14	9.88	12.82	12.93	1.17183	0.00405966	0.0202555
POX_a01932	Hypothetical protein	327.66	324.04	323.86	91.86	111.13	110.01	-1.48754	7.39145e-29	3.46366e-27
POX_b01938	Hypothetical protein	8.14	4.78	29.41	2.64	3.05	2.7	-1.49588	0.00198272	0.0109831
POX_b01949	Hypothetical protein	8.93	7.75	9.71	2.27	4.35	2.11	-1.43706	3.79413e-05	0.000321682
POX_b01954	Hypothetical protein	0	0	0	0.44	0.35	0.18	4.84851	0.0045505	0.0223191
POX_b01963	Hypothetical protein	14.04	13.47	12.46	5.62	4.28	4.75	-1.3032	1.17334e-09	1.83276e-08
POX_b01971	Hypothetical protein	5.32	4.44	7.23	3.09	2.43	2.04	-1.00955	0.00471192	0.0229701
POX_b01981	Hypothetical protein	723.14	760.81	893.65	278.33	361.62	347.95	-1.1126	1.84791e-12	3.64777e-11
POX_b01987	Hypothetical protein	19.91	19.56	19.38	28.26	44.05	39.71	1.08318	3.75743e-06	3.83974e-05
POX_b01993	Hypothetical protein	7.93	4.62	12.96	92.27	99.86	108.73	3.72775	1.91668e-34	1.08365e-32
POX_b02006	Hypothetical protein	8.9	7.04	4.3	1.92	1.59	1.23	-1.94722	5.01589e-06	4.99811e-05
POX_b02011	Hypothetical protein	0.93	2.11	3.57	4.8	6.83	5.58	1.53871	0.00954539	0.0410769
POX_b02017	Hypothetical protein	3.63	2.46	2.55	0.77	1.06	1.04	-1.44469	6.70672e-07	7.68392e-06
POX_b02023	Hypothetical protein	99.35	87.46	90.78	26.28	22.73	25.4	-1.74932	1.06205e-38	6.73689e-37
POX_b02049	Hypothetical protein	2.21	1.66	2.08	4.81	3.15	4.28	1.19801	0.00052963	0.00345006
POX_b02054	Hypothetical protein	12	4.95	14.24	3	2.95	2.67	-1.69006	7.07775e-06	6.86205e-05
POX_b02059	Hypothetical protein	0	0.44	0	3.42	4.26	3.86	4.65932	0.000127565	0.000978655
POX_b02060	Hypothetical protein	13.33	161.61	131.98	17571.2	16660.2	17652.5	7.53794	2.24989e-17	6.22489e-16
POX_b02061	Hypothetical protein	2.43	9.51	4.62	1269.5	1630.13	1488.57	8.15955	6.36672e-123	2.36546e-120
POX_b02063	Hypothetical protein	10.69	21.97	9.5	58.21	102.22	109.79	2.82	5.935e-12	1.12873e-10
POX_b02064	Hypothetical protein	30.74	43.96	40.79	79.38	84.8	87.62	1.27029	2.56224e-12	4.98223e-11
POX_b02123	Hypothetical protein	67.27	67.43	66.07	143.28	114.41	111.86	1.02665	6.50367e-14	1.42138e-12
POX_b02135	Hypothetical protein	18.99	24.6	15.63	59.79	27.03	36.9	1.23694	0.000256444	0.00182226
POX_b02143	Hypothetical protein	0.49	0.47	0.1	0.01	0.05	0.03	-3.24423	0.000635226	0.00405415
POX_b02158	Hypothetical protein	23.17	27.52	26.74	72.64	73.15	67.82	1.60879	9.67938e-36	5.56324e-34
POX_b02188	Hypothetical protein	11.09	9.51	8.79	3.79	3.91	2.86	-1.3258	1.98114e-09	3.01754e-08
POX_b02204	Hypothetical protein	29.65	29.51	14.62	122.48	33.65	60.87	1.69195	0.000129751	0.000993958
POX_b02215	Hypothetical protein	9.18	2.68	2.23	0.16	0.29	0	-4.79264	1.63189e-07	2.01622e-06
POX_b02216	Hypothetical protein	4.61	3.84	3.93	17.78	16.13	10.62	2.0005	2.30538e-08	3.12124e-07
POX_b02217	Hypothetical protein	160.73	114.5	87.92	0.54	0.12	0	-8.93774	7.75106e-37	4.5815e-35
POX_b02222	Hypothetical protein	33.4	28.03	29.74	55.23	62.39	52.58	1.05061	2.23837e-16	5.88024e-15
POX_b02227	Hypothetical protein	66.04	63.74	148.25	40.73	36.15	40.07	-1.08746	0.000452987	0.00301306
POX_b02257	Hypothetical protein	0.06	0	0.05	0.64	1.66	0.74	5.08334	2.74543e-05	0.000241019
POX_b02263	Hypothetical protein	27.43	27.21	13.99	68.99	24.88	43.93	1.14439	0.00336531	0.0173228
POX_b02283	Hypothetical protein	6.31	7.14	9.34	2.79	3.54	1.6	-1.38715	2.75121e-09	4.11219e-08
POX_b02292	Hypothetical protein	2.22	3	1.33	7.15	3.29	6	1.45656	0.00112561	0.0067143
POX_b02317	Hypothetical protein	51.38	51.03	73.56	26.41	26.45	25.59	-1.01257	5.26445e-09	7.67032e-08
POX_b02361	Hypothetical protein	13.16	11.7	14.36	2.98	2.72	3.94	-1.8758	7.5201e-16	1.89423e-14
POX_b02368	Hypothetical protein	670.53	695.91	738.96	1421.1	1700.13	1502.81	1.28503	5.82638e-28	2.61258e-26
POX_b02369	Hypothetical protein	206.41	226.51	176.13	340.94	420.56	398.41	1.07717	1.57797e-10	2.67792e-09
POX_b02374	Hypothetical protein	50.28	42.71	37.38	109.59	88.86	68.47	1.18055	7.28857e-08	9.39566e-07
POX_b02375	Hypothetical protein	41.03	46.19	69.74	23.94	21.29	17.81	-1.16608	1.50017e-07	1.86454e-06
POX_b02403	Hypothetical protein	166.24	154.83	333.28	80.68	76.23	82.16	-1.29308	2.60621e-06	2.74188e-05
POX_b02409	Hypothetical protein	576.28	371.48	601.77	234.15	74.22	97.43	-1.47959	1.2429e-06	1.36679e-05
POX_b02413	Hypothetical protein	189.12	147.14	288.44	113.96	66.06	55.87	-1.25149	4.31561e-05	0.000363231
POX_b02420	Hypothetical protein	253.35	282.62	361.71	36.96	21.2	29.32	-2.93315	3.17179e-44	2.27559e-42
POX_b02421	Hypothetical protein	26.63	29.8	25.84	5.04	1.74	3.02	-2.92909	1.39208e-18	4.11415e-17
POX_b02429	Hypothetical protein	26.38	24	129.34	3.09	1.52	1.23	-4.79691	2.2389e-08	3.04063e-07
POX_b02470	Hypothetical protein	206.23	207.28	206.56	28.7	27.65	26.47	-2.72608	8.808e-208	1.309e-204
POX_b02482	Hypothetical protein	84.75	87.33	120.03	28.1	27.08	22.52	-1.7601	7.19405e-24	2.81352e-22
POX_b02483	Hypothetical protein	17.45	13.44	13.59	66.95	31.6	33.38	1.71766	1.03955e-06	1.15415e-05
POX_b02484	Hypothetical protein	61.67	53.66	52.85	9.53	10.06	7.07	-2.53825	6.72529e-47	5.03333e-45
POX_b02496	Hypothetical protein	4.1	2.88	1.45	1.21	0.17	0.4	-2.10939	0.00675838	0.0310559
POX_b02497	Hypothetical protein	51.65	60.23	26.08	3.81	0	7.53	-3.50971	0.00306605	0.01598
POX_b02511	Hypothetical protein	30.1	23.94	21.03	11.05	6.24	8.47	-1.39608	1.12942e-07	1.42936e-06
POX_b02522	Hypothetical protein	2.33	1.75	0.49	2.7	4	3.87	1.35428	0.0114098	0.0476307
POX_b02528	Hypothetical protein	41.97	35.09	39.27	11.72	14.67	16.22	-1.22398	4.40211e-11	7.80156e-10
POX_b02529	Hypothetical protein	207.32	140.81	285.98	20.67	47.18	99.46	-1.74045	0.00954763	0.0410769
POX_b02534	Hypothetical protein	131.7	118.3	96.72	34.35	35.32	36.81	-1.5552	2.86741e-21	9.94322e-20
POX_b02567	Hypothetical protein	28.38	29.06	12.37	5.62	3.61	3.53	-2.2916	1.99504e-10	3.35831e-09
POX_b02568	Hypothetical protein	14.91	16.52	3.5	3.49	2.91	3.12	-1.74396	0.00685822	0.0314161
POX_b02586	Hypothetical protein	52.38	97.21	96.97	17.87	13.55	28	-1.87506	5.69024e-05	0.000472054
POX_b02612	Hypothetical protein	7.19	7.99	7.86	28.01	27.78	24.88	1.95168	8.03584e-52	6.58243e-50
POX_b02614	Hypothetical protein	2.85	15.32	10.49	5829.71	6533.97	5871.79	9.44777	1.01315e-62	1.00379e-60
POX_b02630	Hypothetical protein	4.26	3.96	9.18	1	1.71	0.81	-2.22782	9.79096e-08	1.24976e-06
POX_b02632	Hypothetical protein	52.52	29.43	55.19	18.06	16.87	14.18	-1.32257	1.32825e-07	1.66079e-06
POX_b02697	Hypothetical protein	7.24	5.06	3.55	1.16	1.08	0.6	-2.38349	4.25858e-06	4.28867e-05
POX_b02699	Hypothetical protein	15.66	18.28	11.12	87.18	90.49	92.56	2.69858	2.65516e-38	1.64414e-36
POX_b02702	Hypothetical protein	78.64	66.27	45.15	26.6	15.64	30.47	-1.2365	6.70934e-05	0.000545292
POX_b02729	Hypothetical protein	669.77	678.4	603.04	1462.92	1548.28	1280.2	1.28413	1.01289e-24	4.03719e-23
POX_b02747	Hypothetical protein	504.99	457.72	617.7	1007.82	1319.73	1012.69	1.23398	6.04745e-14	1.32725e-12
POX_b02755	Hypothetical protein	26.32	25.07	28.22	9.26	8.96	8.64	-1.41838	8.03021e-31	4.11519e-29
POX_b02759	Hypothetical protein	13.69	10.07	14.49	2.13	3.61	2.52	-2.04523	3.06625e-10	5.07125e-09
POX_b02765	Hypothetical protein	42.27	45.51	54.15	7.73	6.58	5.67	-2.67794	3.12739e-47	2.35755e-45
POX_b02784	Hypothetical protein	12.71	16.25	17.68	33.59	42.47	39.2	1.45354	1.37053e-13	2.93972e-12
POX_b02801	Hypothetical protein	21.6	4.47	6.19	1.17	2.21	2.3	-2.33933	1.71498e-05	0.000156912
POX_b02847	Hypothetical protein	48.79	46.11	29.5	3.47	4.21	3.59	-3.31734	2.55064e-27	1.11489e-25
POX_b02856	Hypothetical protein	7.34	10.02	13.04	4.16	4.18	3.66	-1.19349	1.42948e-06	1.55391e-05
POX_b02857	Hypothetical protein	705.19	669.88	676.49	174.4	164.77	190.63	-1.79428	3.04559e-47	2.31265e-45
POX_b02869	Hypothetical protein	25.72	22.85	14.48	2.54	4.36	0.3	-2.98285	1.00014e-06	1.11397e-05
POX_b02884	Hypothetical protein	12.76	7.17	10.31	3.12	3.83	3.05	-1.44425	1.13373e-09	1.77891e-08
POX_b02959	Hypothetical protein	2.54	2.48	1.45	3.73	3.62	6.46	1.24022	0.000347286	0.00239735
POX_b02996	Hypothetical protein	250.56	243.23	282.79	43.15	27.63	42.59	-2.62538	1.09382e-40	7.24777e-39
POX_b02997	Hypothetical protein	59.3	69.69	80.65	14.54	8.66	11.67	-2.44084	1.24525e-28	5.8091e-27
POX_b03010	Hypothetical protein	878.49	943.15	1374.46	62.69	38.17	53.24	-4.22044	1.28912e-72	1.59652e-70
POX_b03016	Hypothetical protein	47.36	51.61	25.29	100.23	99.44	118.01	1.49669	5.46533e-08	7.12479e-07
POX_b03031	Hypothetical protein	52.3	66.05	45.75	1.11	1.2	2.35	-5.00995	1.18362e-32	6.41313e-31
POX_b03032	Hypothetical protein	195.25	164.63	272.74	51.39	44.01	42.6	-1.89582	1.80988e-21	6.33945e-20
POX_b03062	Hypothetical protein	286.62	280.27	424.49	93.76	103.01	107.16	-1.54701	1.42405e-16	3.78884e-15
POX_b03070	Hypothetical protein	700.69	609.21	837.95	159.2	173.75	172.54	-1.92879	3.07065e-42	2.08784e-40
POX_b03080	Hypothetical protein	33.38	24.89	29.06	0	0.04	0	-10.7113	2.79348e-19	8.6748e-18
POX_b03096	Hypothetical protein	91.77	160.29	381.54	577.99	791.18	1041.72	2.09473	0.00094465	0.00574906
POX_b03097	Hypothetical protein	38.52	40.85	81.62	136.38	135.08	116.09	1.23256	3.01616e-06	3.15031e-05
POX_b03105	Hypothetical protein	38.6	30.95	29.45	12.94	13.86	11.2	-1.23233	1.93252e-13	4.09449e-12
POX_b03141	Hypothetical protein	102.88	85.04	120.77	7.83	18.85	56.51	-1.68292	0.00398328	0.0199606
POX_b03146	Hypothetical protein	0.81	0.86	0.23	1.85	1.65	1.88	1.7246	0.00590088	0.0276269
POX_b03151	Hypothetical protein	50.11	48.46	59.41	24.45	22.23	19.39	-1.10757	1.40475e-14	3.24027e-13
POX_b03153	Hypothetical protein	49.19	51.72	70.99	28.51	23.96	21.61	-1.06439	1.07821e-08	1.51168e-07
POX_b03168	Hypothetical protein	126.7	117.77	141.88	44.16	35.17	39.7	-1.56729	2.33379e-29	1.13451e-27
POX_b03178	Hypothetical protein	162.45	143.46	115.17	276.87	227.49	242.82	1.02095	2.30725e-08	3.12124e-07
POX_b03205	Hypothetical protein	118.11	105.87	173.19	28.41	34.59	41.24	-1.76789	3.73961e-14	8.40241e-13
POX_b03214	Hypothetical protein	9.62	7.64	7.55	19.73	10.14	14.97	1.00347	0.000543524	0.00352731
POX_b03215	Hypothetical protein	141.19	128.11	101.91	240.84	213.72	218.21	1.00647	2.17413e-09	3.28742e-08
POX_b03263	Hypothetical protein	87	76.48	170.69	20.14	37.55	70.46	-1.19156	0.00909155	0.0394228
POX_b03265	Hypothetical protein	4631.31	3465.78	2224.18	17.32	13.1	2.44	-8.16671	1.40179e-56	1.24639e-54
POX_b03273	Hypothetical protein	1.71	1.12	3.66	0.25	0.15	0	-3.82848	7.05107e-05	0.000571279
POX_b03276	Hypothetical protein	231.21	188.17	233.34	448.32	581.55	444.64	1.31035	5.29308e-17	1.44146e-15
POX_b03287	Hypothetical protein	3.2	3	3.32	6.06	6.68	6.14	1.1409	0.000689914	0.00434618
POX_b03313	Hypothetical protein	2.33	2.95	1.37	0.94	0.24	0.41	-1.97457	0.00500956	0.0241718
POX_b03315	Hypothetical protein	123.72	129.28	112.91	59.18	33.73	41.18	-1.30346	3.7754e-09	5.6072e-08
POX_b03359	Hypothetical protein	72.33	54.44	75.53	17.05	22.21	22.65	-1.54908	8.22017e-15	1.93472e-13
POX_b03360	Hypothetical protein	269.58	263.25	299.89	27.84	23.2	35.58	-3.09623	8.76045e-65	9.1135e-63
POX_b03361	Hypothetical protein	315.36	259.86	264.8	41.42	27.24	32.42	-2.93402	2.96458e-56	2.6136e-54
POX_b03363	Hypothetical protein	75.87	84.79	57.36	235.8	213.37	266.55	1.86333	4.08836e-19	1.25092e-17
POX_b03380	Hypothetical protein	1.83	2.74	1.9	7.25	6.22	5.96	1.71422	1.455e-09	2.24576e-08
POX_b03381	Hypothetical protein	0.47	0.7	0.69	2.53	2.31	1.79	1.96219	8.95862e-06	8.53448e-05
POX_b03385	Hypothetical protein	35.56	40.28	37.72	103.78	109.28	93.62	1.55448	5.33506e-36	3.08337e-34
POX_b03391	Hypothetical protein	17.54	16.4	14.79	4.16	5.59	3.72	-1.70637	4.7986e-17	1.31023e-15
POX_b03396	Hypothetical protein	3.26	2.44	3.39	0.26	0.23	0.48	-3.08504	2.33991e-08	3.16131e-07
POX_b03398	Hypothetical protein	68.1	36.83	54.45	7.39	4.66	5.98	-2.98741	7.92112e-23	2.95353e-21
POX_b03406	Hypothetical protein	156.89	129.95	180.94	61.72	41.55	42.14	-1.52959	8.10973e-14	1.76129e-12
POX_b03412	Hypothetical protein	18.19	14.31	36.82	4.75	3.53	3.38	-2.41349	1.95534e-12	3.84525e-11
POX_b03419	Hypothetical protein	2.76	1.95	3.96	7.12	6.76	6.63	1.4092	3.18269e-06	3.30765e-05
POX_b03425	Hypothetical protein	10.08	10.76	8.62	2.1	2.29	2.03	-2.05152	5.16372e-15	1.23775e-13
POX_b03426	Hypothetical protein	6.04	4.66	8.11	2.08	2.42	2.99	-1.1639	0.00357159	0.0182492
POX_b03427	Hypothetical protein	62.38	63.68	78.35	18.97	21.68	20.93	-1.57793	8.72156e-24	3.39814e-22
POX_b03428	Hypothetical protein	324.98	291.46	473.37	8.79	5.36	8.58	-5.35328	7.42552e-111	2.03283e-108
POX_b03429	Hypothetical protein	860.17	905.94	1342.1	32.57	17.11	30.59	-5.11819	1.76435e-80	2.781e-78
POX_b03442	Hypothetical protein	56.01	41.33	58.42	12.53	8.72	10.26	-2.14809	2.05968e-19	6.49297e-18
POX_b03450	Hypothetical protein	96.54	100.15	156.99	15.86	13.26	10.76	-2.99503	6.78014e-37	4.05366e-35
POX_b03451	Hypothetical protein	4.89	5.34	7.94	0.6	0.38	0.66	-3.39338	1.17559e-19	3.82176e-18
POX_b03464	Hypothetical protein	2.26	3.15	2.6	5.7	15.89	9.77	2.9001	9.13766e-17	2.45631e-15
POX_b03469	Hypothetical protein	38.48	38.14	44.48	10.62	11.98	8.65	-1.80388	5.4111e-29	2.58219e-27
POX_b03475	Hypothetical protein	27.78	11.37	11.06	0.66	0.52	1.74	-3.9551	1.22494e-12	2.45059e-11
POX_b03476	Hypothetical protein	20.23	20.41	29.5	0.58	0.33	0.41	-5.58314	1.2472e-90	2.54405e-88
POX_c03479	Hypothetical protein	7.97	6	8.7	1.37	2.8	2.02	-1.70107	0.000257699	0.00182685
POX_c03483	Hypothetical protein	106.09	85.78	93.16	7.77	11.8	10.81	-3.07617	3.59548e-57	3.2525e-55
POX_c03484	Hypothetical protein	515.77	579.31	625.86	51.29	72.68	47.63	-3.1784	1.22844e-64	1.26529e-62
POX_c03485	Hypothetical protein	205.86	213.02	201.55	42.19	60.63	39.32	-1.977	1.22493e-25	4.99722e-24
POX_c03486	Hypothetical protein	51.79	56.54	59.16	14.55	17.19	14.14	-1.72376	1.1703e-33	6.51051e-32
POX_c03488	Hypothetical protein	96.39	72.82	91.41	308.35	278.67	201.36	1.7479	6.57782e-21	2.25096e-19
POX_c03489	Hypothetical protein	25.13	19.21	17.95	104.58	125.87	104.64	2.57772	4.02267e-50	3.21906e-48
POX_c03497	Hypothetical protein	1554.29	1466.87	2035.75	489.45	323.13	462.23	-1.82181	1.29068e-19	4.16985e-18
POX_c03509	Hypothetical protein	24.93	18.26	54	13.49	14.12	14.41	-1.01484	0.0039013	0.0196253
POX_c03546	Hypothetical protein	44.2	37.13	32.07	132.4	94.58	90.17	1.62861	4.9621e-16	1.26521e-14
POX_c03551	Hypothetical protein	101.96	74.21	106.02	17.6	9.4	10.06	-2.77765	1.54936e-26	6.63292e-25
POX_c03552	Hypothetical protein	6.11	4.75	5.95	0.28	0.15	0.22	-4.68822	2.05894e-27	9.0376e-26
POX_c03553	Hypothetical protein	14.74	12.44	11.7	1.59	1.94	1.72	-2.73479	2.71563e-19	8.48369e-18
POX_c03562	Hypothetical protein	97.94	74.02	91.5	42.72	33.95	38.19	-1.04259	4.5473e-10	7.36847e-09
POX_c03564	Hypothetical protein	608.39	526.42	492.97	253.46	200.14	210.69	-1.14283	3.1411e-14	7.0729e-13
POX_c03566	Hypothetical protein	67.72	60.61	64.75	23.31	27.06	23.8	-1.2317	1.91631e-28	8.7821e-27
POX_c03615	Hypothetical protein	78.54	73.75	59.77	39.51	33.18	30.75	-2.11935	4.3708e-28	1.98556e-26
POX_c03621	Hypothetical protein	56.56	68	88.52	23.58	22.4	22.35	-1.48779	5.99763e-14	1.3191e-12
POX_c03642	Hypothetical protein	9.22	6.92	7.68	2.82	3.72	2.52	-1.23586	0.000118568	0.000916395
POX_c03669	Hypothetical protein	27.05	18.87	27.87	7.22	10.91	7.27	-1.38348	7.6859e-09	1.10437e-07
POX_c03670	Hypothetical protein	7.72	8.62	6.29	25.33	16.42	11.87	2.08759	2.35836e-11	4.25937e-10
POX_c03683	Hypothetical protein	83.1	67.08	64	15.83	21.85	10.92	-1.89268	8.44914e-15	1.97965e-13
POX_c03694	Hypothetical protein	127.31	107.37	99.3	222.87	222.63	226.02	1.15694	5.6811e-18	1.61477e-16
POX_c03695	Hypothetical protein	47.66	34.17	43.33	144.08	133.31	117.31	1.81085	1.17583e-31	6.17784e-30
POX_c03729	Hypothetical protein	10.3	9	7.51	17.51	21.65	19.7	1.28879	6.56869e-06	6.40248e-05
POX_c03733	Hypothetical protein	77.07	66.69	56.8	113.99	131.1	138.47	1.08565	2.55037e-10	4.25866e-09
POX_c03761	Hypothetical protein	21.29	16.38	14.85	5.05	8.4	5.61	-1.3113	2.77103e-07	3.3326e-06
POX_c03762	Hypothetical protein	45.31	30.77	50.62	17.76	18.54	19.96	-1.00912	5.33919e-06	5.28987e-05
POX_c03771	Hypothetical protein	36.74	32.19	25.01	4.18	4.96	4.64	-2.62237	1.63537e-40	1.0633e-38
POX_c03778	Hypothetical protein	84.69	47.81	70.51	16.19	12.45	16.07	-2.0263	8.80598e-15	2.05862e-13
POX_c03786	Hypothetical protein	121.36	202.73	207.52	1436.96	1491.08	1236.24	3.11646	1.70003e-45	1.25428e-43
POX_c03787	Hypothetical protein	2531.44	4278.86	3175.49	12582.9	11961.7	13163.9	2.06476	1.07624e-21	3.8082e-20
POX_c03788	Hypothetical protein	2233.9	3412.85	3402.65	11978	15281.1	14678.6	2.37026	6.49257e-30	3.23168e-28
POX_c03789	Hypothetical protein	96.78	138.08	118.57	465.67	402.98	427.7	2.02018	3.37226e-31	1.74535e-29
POX_c03794	Hypothetical protein	191.86	167.26	470.69	74.15	69.74	67.33	-1.79659	1.21275e-07	1.52554e-06
POX_c03807	Hypothetical protein	21.97	20.43	25.87	6.62	6.1	7.76	-1.58559	2.90423e-16	7.55318e-15
POX_c03810	Hypothetical protein	172.73	194.54	76.5	504.33	270.69	488.91	1.65451	9.7067e-06	9.17156e-05
POX_c03815	Hypothetical protein	4.01	4.33	2.23	1.26	1.07	1.82	-1.20943	0.000473325	0.0031363
POX_c03865	Hypothetical protein	1.43	2.38	1.23	2.51	4	3.48	1.13981	0.00452081	0.0222049
POX_c03872	Hypothetical protein	2.63	1.09	1.04	5.5	5.02	4.83	1.35751	4.77429e-05	0.000400217
POX_c03897	Hypothetical protein	132.92	118.4	128.72	46.23	55.66	51.75	-1.15431	1.88366e-19	5.95613e-18
POX_c03919	Hypothetical protein	16.24	11.97	16.73	2.76	1.29	1.82	-2.78697	1.33262e-18	3.96093e-17
POX_c03932	Hypothetical protein	69.1	57.13	43.36	18.58	12.78	13.8	-1.80952	6.73417e-15	1.5958e-13
POX_c03944	Hypothetical protein	199.51	169.57	496.74	85.81	92.97	83.85	-1.55916	7.26326e-06	7.02881e-05
POX_c03946	Hypothetical protein	118.05	104.37	89.97	2.05	2.9	2.15	-5.29631	3.31347e-48	2.57239e-46
POX_c03951	Hypothetical protein	1306.69	1075.87	969.28	389.76	448.33	476.5	-1.1996	3.98166e-13	8.21849e-12
POX_c03952	Hypothetical protein	4789.27	3807.68	3337.13	1047.38	886.9	1088.92	-1.83054	8.31892e-25	3.32853e-23
POX_c03953	Hypothetical protein	3.71	4	1.88	9.24	8.78	7.86	1.56805	7.95443e-07	9.01416e-06
POX_c03955	Hypothetical protein	2.13	1.83	2.19	0.69	0.24	0.39	-2.11298	0.00443959	0.0218473
POX_c03967	Hypothetical protein	72.91	67.12	64.88	32.33	28.64	25.91	-1.09013	1.64045e-15	4.04399e-14
POX_c03975	Hypothetical protein	430.74	379.13	442.57	63.14	67.74	109.34	-2.21222	3.62606e-19	1.11274e-17
POX_c03995	Hypothetical protein	905.01	798.02	1180.82	43.15	24.77	22.14	-4.83564	1.64235e-78	2.47614e-76
POX_c04029	Hypothetical protein	39.96	36.92	76.84	23.93	18.24	16.13	-1.24333	2.11388e-05	0.000189902
POX_c04032	Hypothetical protein	4.8	4.83	2.61	1.34	1.67	2.03	-1.13701	0.0018138	0.0101719
POX_c04035	Hypothetical protein	5.45	6.59	9.95	2.7	2.98	1.97	-1.371	8.11359e-06	7.79369e-05
POX_c04041	Hypothetical protein	29.72	23.36	21.74	102.51	70.12	55.09	1.64976	2.48121e-13	5.20403e-12
POX_c04097	Hypothetical protein	0.52	0.65	0.49	1.45	1.43	1.36	1.48873	0.00632114	0.0294223
POX_c04100	Hypothetical protein	25.23	25.43	65.52	0.74	0	0.75	-6.13943	1.21565e-07	1.52735e-06
POX_c04108	Hypothetical protein	26.24	24.25	28.46	10.38	9.48	8.4	-1.33285	1.78213e-24	7.02253e-23
POX_c04111	Hypothetical protein	5.42	6.57	9.08	3.15	3.39	2.35	-1.09214	0.000236415	0.00169492
POX_c04122	Hypothetical protein	32.3	24.7	26.03	11.18	9.71	11.41	-1.20983	9.78541e-10	1.54708e-08
POX_c04142	Hypothetical protein	31.98	35.56	41.51	73.37	75.3	68.82	1.14473	4.46002e-17	1.22421e-15
POX_c04193	Hypothetical protein	9.09	8.52	7.91	4.88	3.57	2.33	-1.09526	0.003239	0.0167805
POX_c04203	Hypothetical protein	826.86	787.1	669.3	116.99	129.8	114.14	-2.4924	1.60217e-76	2.22232e-74
POX_c04210	Hypothetical protein	3.51	2.42	1.97	0.15	0	0.03	-5.32802	2.97741e-14	6.71888e-13
POX_c04213	Hypothetical protein	211.12	166.47	211.83	7.01	2.48	4.71	-5.22775	1.5736e-64	1.60492e-62
POX_c04214	Hypothetical protein	869.11	765.83	864.79	19.94	9.4	14.6	-5.68182	8.35621e-118	2.63423e-115
POX_c04221	Hypothetical protein	63.39	52.33	125.2	37.46	32.37	29.69	-1.11736	0.00017224	0.00128261
POX_c04222	Hypothetical protein	49.91	48.84	37.43	141.95	53.83	81.44	1.16778	0.0004383	0.0029417
POX_c04229	Hypothetical protein	46.74	37.19	63.17	11.33	14.44	9.9	-1.88631	1.80506e-15	4.42879e-14
POX_c04232	Hypothetical protein	60.51	59.63	72.71	2.3	2.41	2.74	-4.54479	4.6159e-195	5.33547e-192
POX_c04233	Hypothetical protein	459.29	441.28	683.52	20.3	12.36	15.94	-4.87246	1.70461e-96	3.85502e-94
POX_c04234	Hypothetical protein	164.12	142.58	205.6	35.79	29.86	28.26	-2.29529	1.46603e-42	1.01e-40
POX_c04235	Hypothetical protein	404.73	340.63	500.71	8.42	4.38	6.49	-5.86243	4.38609e-132	2.07402e-129
POX_c04236	Hypothetical protein	26.66	25.95	34.71	7.72	6.65	5.73	-1.97	1.06853e-29	5.29328e-28
POX_c04237	Hypothetical protein	606.71	546.55	963.56	17.3	7.65	12.45	-5.66756	1.00246e-77	1.44842e-75
POX_c04238	Hypothetical protein	189.58	164.6	248.48	4.11	2.07	3.17	-5.86037	3.2234e-119	1.08171e-116
POX_c04239	Hypothetical protein	203.69	180.69	245.07	4.94	2.68	4.77	-5.52027	3.00002e-123	1.1559e-120
POX_c04240	Hypothetical protein	562.1	422.43	737.2	14.86	5.62	10.67	-5.63457	1.37587e-67	1.55579e-65
POX_c04241	Hypothetical protein	444.09	358.97	625.48	13.31	5.37	10.11	-5.47769	1.37605e-68	1.60843e-66
POX_c04242	Hypothetical protein	170.42	134.83	210.78	5.89	3.09	4.94	-5.05941	2.80728e-89	5.61617e-87
POX_c04243	Hypothetical protein	70.17	54.07	74.94	1.67	0.94	0.86	-5.69092	2.20135e-84	3.75421e-82
POX_c04244	Hypothetical protein	51.19	41.58	60.6	2.76	2.29	2.3	-4.23161	3.04208e-93	6.45852e-91
POX_c04245	Hypothetical protein	456.59	404.8	694.74	7.6	2.98	6.35	-6.36896	2.63586e-88	4.98561e-86
POX_c04246	Hypothetical protein	198.61	177.28	294.35	4.17	2.05	3.42	-5.96905	5.6275e-99	1.36146e-96
POX_c04247	Hypothetical protein	249.36	221.94	326.83	5.03	2.62	3.58	-6.00246	2.99423e-130	1.3543e-127
POX_c04248	Hypothetical protein	866.24	689.48	1073.93	13.02	6.36	10.86	-6.30481	2.39654e-129	9.97248e-127
POX_c04249	Hypothetical protein	366.87	308.44	610.08	11.09	5	8.96	-5.51932	3.68869e-65	3.91566e-63
POX_c04250	Hypothetical protein	208.71	175.79	286.82	9.41	5.94	8.66	-4.65072	5.31065e-87	9.69241e-85
POX_c04251	Hypothetical protein	174.48	138.72	255.98	8.5	5.64	5.84	-4.6783	9.60038e-77	1.34963e-74
POX_c04252	Hypothetical protein	32.82	33.78	39.81	4.77	5.57	5.06	-2.62701	1.29718e-85	2.24909e-83
POX_c04253	Hypothetical protein	150.56	131.14	194.21	9.66	6.29	7.8	-3.93281	3.25344e-82	5.37231e-80
POX_c04271	Hypothetical protein	9.49	3.76	2.54	31.38	36.45	25.82	2.72198	3.30362e-11	5.90508e-10
POX_c04272	Hypothetical protein	37.72	29.97	20.25	53.81	72.85	60.19	1.18302	3.26012e-06	3.37463e-05
POX_c04285	Hypothetical protein	0.89	1.45	0.83	7.06	12.05	7.32	3.1827	2.32367e-18	6.79021e-17
POX_c04307	Hypothetical protein	55.3	26.47	127	18.55	29.62	19.61	-1.42265	0.00579105	0.0272106
POX_c04326	Hypothetical protein	0	1.53	4.26	12.89	15.3	12.6	3.33955	0.000848155	0.00522401
POX_c04347	Hypothetical protein	7.73	6.17	7.92	0.07	0.09	0.07	-6.38807	5.60046e-27	2.41749e-25
POX_c04348	Hypothetical protein	1.21	0.87	0.94	0	0.03	0	-6.05174	3.92237e-06	3.97646e-05
POX_c04362	Hypothetical protein	77.19	84.24	130.36	7.28	5.05	5.63	-3.59457	5.32548e-45	3.87419e-43
POX_c04367	Hypothetical protein	3.78	11.79	19.94	0	0	0	-7.43544	1.54101e-07	1.91074e-06
POX_c04368	Hypothetical protein	37.31	27.62	63.26	26.4	13.94	14.67	-1.06526	0.00166128	0.00944385
POX_c04370	Hypothetical protein	3.78	3.21	0.66	16.23	6.31	9.06	2.17876	9.41389e-05	0.000747007
POX_c04371	Hypothetical protein	96.67	88.61	104.56	212.12	187.95	190.82	1.17848	6.54155e-28	2.92068e-26
POX_c04386	Hypothetical protein	283.58	269.78	379.98	17.4	13.22	14.8	-4.20837	6.977e-119	2.26818e-116
POX_c04395	Hypothetical protein	39.2	36.63	60.82	14.82	15.14	13.97	-1.41561	9.6207e-13	1.94338e-11
POX_c04406	Hypothetical protein	43.04	40.55	142.23	25.42	19.55	19.14	-1.6526	0.000106045	0.000829467
POX_c04456	Hypothetical protein	0.07	0.2	0.25	0.54	0.69	0.54	1.88968	0.000476173	0.00315317
POX_c04504	Hypothetical protein	108.66	86.05	75.99	25.34	11.33	23.64	-1.94099	1.21102e-11	2.22978e-10
POX_c04511	Hypothetical protein	1.54	2.48	1.89	0.43	0.16	0.37	-2.50668	0.000425732	0.00286365
POX_c04512	Hypothetical protein	65.12	51.79	73.93	2.55	1.38	1.38	-5.01921	7.67174e-86	1.3527e-83
POX_c04513	Hypothetical protein	509.61	465.06	696.27	28	14.32	21.26	-4.56987	7.42318e-74	9.41749e-72
POX_c04514	Hypothetical protein	503.19	440.67	625.47	33.74	23.05	29.05	-4.03897	9.64848e-102	2.44812e-99
POX_c04516	Hypothetical protein	305.25	310.44	346.98	17.24	8.35	11.7	-4.54377	3.77395e-79	5.85977e-77
POX_c04518	Hypothetical protein	54.62	51.82	67.25	1.55	0.57	1.55	-5.43305	4.14102e-76	5.66829e-74
POX_c04519	Hypothetical protein	13.43	12.49	13.03	0.19	0.16	0.19	-6.0371	4.19653e-158	3.96877e-155
POX_c04521	Hypothetical protein	62.31	42.16	63.03	1.2	0.64	0.69	-5.89473	3.03785e-73	3.80756e-71
POX_c04522	Hypothetical protein	43.5	36.52	54.9	0.62	0.41	1.06	-5.87878	5.64965e-78	8.27793e-76
POX_c04523	Hypothetical protein	46.86	35.31	28.44	0.28	0.13	0.3	-7.15246	2.0391e-42	1.39557e-40
POX_c04540	Hypothetical protein	495.7	442.96	396.98	159.74	191.54	157.24	-1.15429	1.29251e-15	3.22444e-14
POX_c04551	Hypothetical protein	12.51	12.48	8.16	56.55	58.07	43.04	2.39381	8.55981e-26	3.50582e-24
POX_c04553	Hypothetical protein	22.85	24.04	28.09	54.85	72.6	73.71	1.57471	9.415e-22	3.34281e-20
POX_c04562	Hypothetical protein	23.09	17.38	9.31	5.8	3.97	3.5	-1.7754	3.63688e-06	3.72753e-05
POX_c04564	Hypothetical protein	130.18	101.71	60.7	16.83	30.59	23.17	-1.89504	5.43996e-07	6.30902e-06
POX_c04575	Hypothetical protein	0.3	0.91	0.62	0.04	0.1	0.04	-3.2194	0.00109708	0.0065667
POX_c04578	Hypothetical protein	75.8	80.17	69.01	7.8	8.4	8.86	-3.02105	3.21441e-103	8.35988e-101
POX_c04583	Hypothetical protein	31.3	28.83	26.93	0	0	0	-12.5116	6.51545e-26	2.70041e-24
POX_c04584	Hypothetical protein	0.53	0.25	0.19	0	0	0	-5.03408	0.00359568	0.0183362
POX_c04587	Hypothetical protein	288.35	265.32	355.27	34.3	43.21	41.16	-2.78325	1.6513e-66	1.77098e-64
POX_c04588	Hypothetical protein	5.82	7.16	7.36	0	0.73	0.34	-4.12753	8.81871e-06	8.41661e-05
POX_c04590	Hypothetical protein	0.44	0.5	0.21	0	0	0	-5.15119	0.00220154	0.0120191
POX_c04591	Hypothetical protein	0.38	0.18	0.26	0	0	0	-5.68538	0.000228859	0.00164648
POX_c04595	Hypothetical protein	147.63	150.02	162.52	0.36	0	0	-10.084	2.5854e-17	7.1342e-16
POX_c04600	Hypothetical protein	7.28	8.63	8.71	0	0	0	-8.4258	9.40999e-12	1.75434e-10
POX_c04601	Hypothetical protein	12.01	16.06	14.52	0	0	0	-9.02811	1.64972e-13	3.5168e-12
POX_c04602	Hypothetical protein	1.85	1.29	2.01	0	0.08	0.25	-3.86868	0.00320402	0.0166241
POX_c04605	Hypothetical protein	6.23	5.01	6.39	11.52	11.18	11.22	1.11061	0.00415572	0.0206555
POX_c04619	Hypothetical protein	37.86	16.25	12.55	9.89	2.79	4.65	-1.82014	0.00252406	0.0134942
POX_c04631	Hypothetical protein	12.51	12.48	8.16	56.55	58.07	43.04	2.39381	8.55981e-26	3.50582e-24
POX_c04634	Hypothetical protein	2.18	1.83	2.31	4.98	4.68	3.79	1.24968	0.011426	0.0476657
POX_c04643	Hypothetical protein	1902.6	1013.15	2619.18	329.01	456.66	422.83	-2.07456	1.30812e-11	2.40007e-10
POX_c04665	Hypothetical protein	14.45	11.19	13.51	1.66	2.06	1.45	-2.75594	4.95269e-13	1.01423e-11
POX_c04666	Hypothetical protein	45.92	54.29	57.55	160.93	75.59	95.18	1.21705	8.54094e-06	8.16649e-05
POX_c04672	Hypothetical protein	17.17	14.01	77.1	3.85	4.27	5.79	-2.78214	9.16313e-07	1.03053e-05
POX_c04676	Hypothetical protein	7.68	3.55	6.13	16.49	9.82	8.75	1.17428	0.00123031	0.0072556
POX_c04680	Hypothetical protein	29.09	11.54	9.41	0	0	0	-5.21671	0.00233735	0.012638
POX_c04688	Hypothetical protein	3.8	2.79	2.79	0.3	0.11	0	-4.35153	1.14036e-09	1.78661e-08
POX_c04698	Hypothetical protein	27.99	21.27	69.6	1.08	1.58	2.14	-4.46103	2.22893e-21	7.75502e-20
POX_c04716	Hypothetical protein	9.24	6.6	4.37	0.16	0.14	0	-5.87157	2.16702e-16	5.70722e-15
POX_c04719	Hypothetical protein	2212.22	1965.13	2387.51	390	556.47	309.62	-2.238	4.29049e-26	1.79976e-24
POX_c04726	Hypothetical protein	5481.82	3735	4228.45	315.31	1268.34	448.93	-2.57416	6.79691e-05	0.000551546
POX_c04729	Hypothetical protein	159.5	148.25	238.16	414.13	584.97	512.22	1.62541	4.41105e-14	9.82616e-13
POX_c04730	Hypothetical protein	33.48	28.87	57.08	161.83	193.96	167.61	2.29194	7.36877e-21	2.50514e-19
POX_c04732	Hypothetical protein	30.15	23.1	66.07	84.23	94.07	96.8	1.36838	1.93211e-05	0.000174629
POX_c04740	Hypothetical protein	187.6	147.43	238.96	85.13	33.03	45.45	-1.64619	5.62565e-06	5.53677e-05
POX_c04743	Hypothetical protein	0.98	1.2	1.17	0.19	0.24	0.07	-2.58176	0.0011968	0.00707003
POX_c04749	Hypothetical protein	522.69	422.5	154.27	943.18	466.67	673.17	1.06136	0.00875176	0.0383346
POX_c04759	Hypothetical protein	3.9	3.45	3.57	9.94	8.25	8.69	1.4301	9.03075e-09	1.27993e-07
POX_c04766	Hypothetical protein	2.35	2.14	1.6	4.41	4.45	3.59	1.17618	6.34324e-05	0.000519187
POX_c04768	Hypothetical protein	0.2	0.22	0.31	0.43	0.57	0.47	1.16296	0.000114166	0.00088566
POX_c04774	Hypothetical protein	1.99	2.04	2.88	10.19	8.46	7.21	2.05472	3.695e-15	8.93932e-14
POX_d04808	Hypothetical protein	9.52	6.06	3.8	1.72	2.45	2.12	-1.69123	6.07705e-05	0.000500551
POX_d04809	Hypothetical protein	2.83	2.63	3.89	0	0	0	-9.52119	4.13455e-15	9.97952e-14
POX_d04810	Hypothetical protein	55.66	70.7	76.85	12.64	5.81	22.35	-2.15559	2.26702e-07	2.76157e-06
POX_d04828	Hypothetical protein	67.75	68.1	74.63	34.39	24.9	26.11	-1.15527	2.17164e-13	4.5732e-12
POX_d04861	Hypothetical protein	232.2	262.48	202.91	49.86	44.1	111.69	-1.60343	3.98776e-06	4.03155e-05
POX_d04872	Hypothetical protein	1.13	2.04	1.52	2.02	3.84	3.27	1.09213	0.00871051	0.038186
POX_d04873	Hypothetical protein	15.32	14.06	14.94	3.36	5.51	5.85	-1.43789	8.05218e-09	1.15381e-07
POX_d04878	Hypothetical protein	18.05	12.88	79.05	6.17	4.92	4.03	-2.69451	0.000634332	0.00405092
POX_d04879	Hypothetical protein	236.94	174	1207.93	51.84	51.6	62.79	-3.10176	0.000188945	0.00139207
POX_d04882	Hypothetical protein	50.58	42	35.97	466.33	121.37	122.85	2.60271	6.33101e-05	0.000518595
POX_d04900	Hypothetical protein	5426.55	6606.76	7128.16	13454.3	11978.7	12846.1	1.15201	2.35533e-16	6.17192e-15
POX_d04917	Hypothetical protein	7.68	6.87	6.33	1.3	2.58	1.4	-1.82503	7.65052e-07	8.7077e-06
POX_d04925	Hypothetical protein	34.82	30.53	64.66	18.31	18.2	14.44	-1.17853	1.82405e-05	0.000165725
POX_d04954	Hypothetical protein	5	3.32	2.86	0.72	0.64	0.87	-2.22103	3.53561e-11	6.29811e-10
POX_d04973	Hypothetical protein	14.04	14.36	13.72	2.14	1.25	1.48	-2.96806	1.67319e-14	3.83397e-13
POX_d04974	Hypothetical protein	934.81	870.55	980.9	124.84	165.38	184.88	-2.38589	5.44743e-38	3.31401e-36
POX_d04992	Hypothetical protein	28.98	22.16	28.43	11.46	11.13	10.9	-1.09186	8.35349e-09	1.19043e-07
POX_d05018	Hypothetical protein	9.13	9.76	7.98	23.26	15.52	10.71	1.02107	0.00441176	0.0217514
POX_d05026	Hypothetical protein	45.43	16.22	25.49	7.28	6.26	7.27	-1.8984	3.32435e-05	0.000285576
POX_d05085	Hypothetical protein	35.22	35.33	39.18	10.3	6.24	7.87	-1.99688	1.29161e-20	4.3066e-19
POX_d05096	Hypothetical protein	38.48	37.99	91.16	15.31	19.02	16.35	-1.56247	3.85729e-06	3.9302e-05
POX_d05097	Hypothetical protein	210.91	231.8	186.83	391.81	611.81	539.36	1.4178	6.57845e-13	1.33403e-11
POX_d05100	Hypothetical protein	49.93	44.01	60.07	8.83	4.76	6.12	-2.81606	1.87483e-30	9.56072e-29
POX_d05113	Hypothetical protein	43.18	38.84	98.54	24.57	23.03	21.26	-1.23145	0.000141397	0.0010729
POX_d05122	Hypothetical protein	247.92	254.33	241	32.9	24.49	27.33	-2.89395	4.95991e-81	8.06218e-79
POX_d05125	Hypothetical protein	7.14	7.24	6.8	0.47	0.49	0.58	-3.63452	4.17155e-19	1.27263e-17
POX_d05151	Hypothetical protein	10685.3	10562.4	10697.5	1185.55	349.31	626.15	-3.74074	4.0535e-26	1.70723e-24
POX_d05162	Hypothetical protein	0.26	0.32	0.3	0.77	0.9	0.62	1.53081	0.000106247	0.000829793
POX_d05224	Hypothetical protein	37.09	25.04	27.66	49.74	51.88	72.88	1.11772	1.97344e-06	2.10561e-05
POX_d05234	Hypothetical protein	69.26	61.6	21.87	2	1.49	1.01	-4.94559	9.71541e-33	5.29159e-31
POX_d05237	Hypothetical protein	54.68	40.69	48.45	10.73	9.77	9.93	-2.08946	7.26505e-48	5.59839e-46
POX_d05319	Hypothetical protein	29.21	25.02	29.14	15.57	9.26	8.01	-1.19889	3.24032e-06	3.36082e-05
POX_d05320	Hypothetical protein	19.21	24.19	22.11	57.01	33.88	40.63	1.14837	5.90266e-07	6.80015e-06
POX_d05324	Hypothetical protein	5.95	4.16	3.52	18.11	19.79	15.51	2.12733	8.32225e-15	1.95432e-13
POX_d05346	Hypothetical protein	156.41	131.79	127.08	18.98	22.73	14.31	-2.72382	5.084e-18	1.46506e-16
POX_d05348	Hypothetical protein	30.02	26.29	20.06	59.24	42.08	44.37	1.0772	1.51288e-06	1.63432e-05
POX_d05366	Hypothetical protein	116.87	123.39	143.98	10.09	2.13	4.51	-4.37904	3.29136e-13	6.83434e-12
POX_d05368	Hypothetical protein	73.84	90.95	102.28	18.86	25.92	24.79	-1.78938	1.3219e-19	4.25751e-18
POX_d05443	Hypothetical protein	210.21	187.37	211.9	16.34	11.89	13.71	-3.71199	9.31117e-135	5.38134e-132
POX_d05452	Hypothetical protein	523.02	432.38	576.36	245.34	180.25	214.87	-1.10463	8.78598e-12	1.6439e-10
POX_d05506	Hypothetical protein	10.81	10.65	9.22	1.75	3.13	2.39	-1.90847	0.00565616	0.0266974
POX_d05531	Hypothetical protein	29.05	24.29	30.82	1.81	2.47	2.68	-3.44006	7.87969e-35	4.50398e-33
POX_d05539	Hypothetical protein	9.87	7.32	2.98	2.51	2.23	1.84	-1.47867	0.00200628	0.0111052
POX_d05542	Hypothetical protein	11.7	9.18	12.25	1.99	1.22	0.75	-2.90968	4.32545e-19	1.31572e-17
POX_d05553	Hypothetical protein	5.71	5.05	7	2.74	1.55	2	-1.34602	0.000104075	0.000815897
POX_d05562	Hypothetical protein	116.66	87.85	229.98	39.4	37.84	33.35	-1.7763	4.75402e-09	6.9697e-08
POX_d05572	Hypothetical protein	6.19	5.06	7.33	17.08	10.39	8.72	1.11607	0.000207592	0.0015102
POX_d05594	Hypothetical protein	5231.03	5462.17	3619.91	374.97	780.43	1360.27	-2.37142	1.74804e-07	2.1546e-06
POX_d05619	Hypothetical protein	16.25	13.77	18.72	0.44	0.3	0.44	-5.22863	6.25153e-55	5.37477e-53
POX_d05630	Hypothetical protein	3.88	3.59	3.51	0.39	0.32	0.44	-3.11846	2.59985e-34	1.46196e-32
POX_d05631	Hypothetical protein	2.91	2.32	2.99	0.86	1.02	0.64	-1.5407	0.000443614	0.00297353
POX_d05632	Hypothetical protein	36.03	31.4	42.66	9.19	9.72	10.06	-1.77376	4.87407e-38	2.98265e-36
POX_d05647	Hypothetical protein	48.4	33.06	59	7.51	11.25	12.68	-1.99075	6.71495e-11	1.17404e-09
POX_d05656	Hypothetical protein	87.43	99.36	102.83	231.41	208.99	177.53	1.23818	9.52657e-19	2.84784e-17
POX_d05665	Hypothetical protein	1847.19	1580.3	1094.68	610.52	539.04	617.22	-1.20913	1.07693e-08	1.51168e-07
POX_d05676	Hypothetical protein	1788.98	1410.84	721.7	453.59	162.13	285.41	-1.98081	7.19333e-07	8.22332e-06
POX_d05684	Hypothetical protein	58.63	59.19	74.03	22.1	27.34	29.54	-1.13251	1.1006e-11	2.03729e-10
POX_d05691	Hypothetical protein	97.15	108.57	260.76	6.17	1.44	4.32	-5.12892	3.76675e-26	1.59291e-24
POX_d05722	Hypothetical protein	63.4	19.78	35.72	13.9	14.32	13.21	-1.35802	0.000343971	0.00238079
POX_d05731	Hypothetical protein	279.45	285.8	259.96	10.22	6.76	8.98	-4.84615	1.14329e-147	7.92909e-145
POX_d05744	Hypothetical protein	10.85	10.1	8.78	2.55	2.89	2.72	-1.75654	2.54792e-12	4.96367e-11
POX_d05766	Hypothetical protein	16.84	17.82	14.85	1.47	2.17	0.59	-3.37649	1.28214e-13	2.7558e-12
POX_d05778	Hypothetical protein	40.91	34.73	33.26	14.82	16.93	12.97	-1.13459	8.18105e-12	1.53624e-10
POX_d05797	Hypothetical protein	87.47	61.59	85.85	4.31	3.55	4.54	-4.09066	2.16468e-70	2.58841e-68
POX_d05811	Hypothetical protein	142.95	107.21	218.16	36.33	39.59	37.88	-1.882	3.37623e-15	8.19296e-14
POX_d05838	Hypothetical protein	44.51	47.02	41.84	111.01	80.81	72.74	1.13078	6.30071e-10	1.01308e-08
POX_d05864	Hypothetical protein	0.74	0.8	0.7	0.08	0.07	0	-3.74157	0.00467687	0.0228206
POX_d05867	Hypothetical protein	16.72	34.71	23.29	9.62	8.78	10.35	-1.24193	0.00549923	0.0260631
POX_d05881	Hypothetical protein	11.78	12.53	14.92	31.76	34.04	36.91	1.5404	1.34887e-18	3.99779e-17
POX_d05887	Hypothetical protein	43.09	40.75	68.08	5.57	3.35	5.32	-3.25659	1.80547e-20	6.00072e-19
POX_d05888	Hypothetical protein	28.61	26.04	38.91	1.85	1.2	0.76	-4.4636	4.2062e-52	3.47279e-50
POX_d05890	Hypothetical protein	23.09	18.28	26.33	46.74	40.37	44.05	1.12603	1.73711e-11	3.15378e-10
POX_d05891	Hypothetical protein	39.06	26.31	42.9	130.48	100.99	108.72	1.80956	1.66367e-19	5.30893e-18
POX_d05892	Hypothetical protein	63.22	49.6	73.19	195.11	152.57	168.99	1.62827	1.31028e-21	4.62061e-20
POX_d05894	Hypothetical protein	105.97	108.94	98.5	8.81	5.26	6.19	-3.58778	2.10829e-78	3.13322e-76
POX_d05895	Hypothetical protein	119.52	88.25	97.28	8.37	9.15	8.32	-3.40294	5.66105e-95	1.25302e-92
POX_d05896	Hypothetical protein	157.54	142.99	130.09	13.12	7.5	10.87	-3.62756	2.7077e-63	2.70848e-61
POX_d05897	Hypothetical protein	102.93	82.11	95.27	22.19	28.15	23.84	-1.76498	2.25237e-31	1.17157e-29
POX_d05969	Hypothetical protein	12.01	13.14	19.12	23.64	21.97	42.61	1.16039	0.000656805	0.00417649
POX_d06015	Hypothetical protein	0.27	0.4	0.65	1.47	2.01	1.21	1.98407	9.32537e-05	0.000740548
POX_d06020	Hypothetical protein	98.16	89.54	171.87	16.81	27.35	21.02	-2.30602	1.17547e-16	3.14356e-15
POX_d06031	Hypothetical protein	182.03	160.63	65.51	8.73	9.93	8.53	-3.76718	9.81367e-28	4.34433e-26
POX_d06049	Hypothetical protein	279.99	279.31	486.48	12.69	7.46	9.07	-4.99454	5.30549e-58	4.88433e-56
POX_d06058	Hypothetical protein	254.44	237.07	109.9	22.62	23	20.97	-3.03455	6.85992e-25	2.75536e-23
POX_d06073	Hypothetical protein	17.99	18.33	19.08	3.51	7.63	4.13	-1.6848	0.000683935	0.00431472
POX_d06089	Hypothetical protein	6.24	6.56	5.95	1.05	1.78	1.28	-2.0374	4.20402e-09	6.21227e-08
POX_d06125	Hypothetical protein	2.04	2.55	2.77	6.75	5.25	4.18	1.27839	0.000299077	0.00209374
POX_d06126	Hypothetical protein	0.94	1.32	1.17	2.72	1.99	1.77	1.05369	0.00665569	0.0307546
POX_d06134	Hypothetical protein	1.32	1.07	0.79	0.2	0.41	0.15	-1.89454	0.000159793	0.00119764
POX_d06136	Hypothetical protein	30.14	26.82	57.35	5.79	5.35	5.12	-2.6531	7.58267e-18	2.14355e-16
POX_d06139	Hypothetical protein	58.23	61.76	130.76	12.89	12.16	11.64	-2.53881	5.57936e-18	1.59019e-16
POX_d06142	Hypothetical protein	3.36	1.99	10.84	1.95	1.75	1.26	-1.5393	0.00512668	0.0246341
POX_d06143	Hypothetical protein	40.01	26.19	219.95	4.68	3.62	1.71	-4.67425	9.86848e-07	1.10152e-05
POX_d06147	Hypothetical protein	5.15	5.44	13.14	3.24	3.51	2.62	-1.16765	0.0088868	0.0387396
POX_e06153	Hypothetical protein	296.55	218.46	243.12	24.04	17.4	22.26	-3.42191	1.62448e-80	2.59991e-78
POX_e06156	Hypothetical protein	825.13	547.18	588.52	58.02	45.88	56.21	-3.4588	1.31177e-71	1.58678e-69
POX_e06157	Hypothetical protein	53.53	17.94	16.9	4.11	0	0	-4.74026	0.0025815	0.0137438
POX_e06158	Hypothetical protein	1133.48	864.7	846.15	109.37	86.49	105.37	-3.08718	1.34445e-74	1.74829e-72
POX_e06160	Hypothetical protein	3025.53	2383.52	2618	38.57	18.2	27.66	-6.41859	4.01935e-154	3.21641e-151
POX_e06161	Hypothetical protein	3.62	2.43	4.88	0.99	1.05	0.86	-1.74663	2.57231e-06	2.71122e-05
POX_e06162	Hypothetical protein	1208.38	1029.68	1280.03	45.81	29.76	45.43	-4.70908	1.76629e-128	7.06721e-126
POX_e06163	Hypothetical protein	0.62	0.51	1.58	2.01	2.16	1.98	1.34256	0.00124286	0.00731305
POX_e06171	Hypothetical protein	69.06	77.77	93.19	4.18	2.21	4.4	-4.33208	7.13597e-60	6.74868e-58
POX_e06172	Hypothetical protein	93.54	76.71	108.2	6.57	3.79	2.97	-4.2285	1.35538e-48	1.06818e-46
POX_e06173	Hypothetical protein	327.87	322.03	403.41	15.7	10.41	14.92	-4.52885	2.37087e-111	6.666e-109
POX_e06174	Hypothetical protein	34.65	31.11	36.85	1.56	0.95	1.28	-4.6027	1.50114e-132	7.43634e-130
POX_e06179	Hypothetical protein	118.59	110.2	130.23	276.68	317.79	342.02	1.54261	1.89165e-25	7.68706e-24
POX_e06222	Hypothetical protein	52.9	47.22	60.06	9.81	12.91	8	-2.22216	4.08096e-23	1.54379e-21
POX_e06225	Hypothetical protein	89.29	90.22	47.36	34.6	20.55	23.02	-1.39872	4.45243e-06	4.4623e-05
POX_e06231	Hypothetical protein	88.23	89.55	186.19	17.6	22.86	21.09	-2.40334	3.78999e-16	9.71115e-15
POX_e06263	Hypothetical protein	35.64	33.41	30.82	2.31	1.66	1.35	-4.08479	2.29763e-87	4.26826e-85
POX_e06269	Hypothetical protein	6.97	5.67	6.98	2.72	2.9	2.79	-1.07381	3.89726e-06	3.96317e-05
POX_e06274	Hypothetical protein	16.5	17.15	11.43	33.33	30.03	29.69	1.2783	1.68147e-11	3.05811e-10
POX_e06275	Hypothetical protein	65.52	62.57	53.67	135.29	148.06	125.2	1.31352	3.5914e-22	1.29727e-20
POX_e06280	Hypothetical protein	149.2	125.72	122.13	27.35	18.34	27.54	-2.28881	2.05e-30	1.03525e-28
POX_e06308	Hypothetical protein	2.06	1.88	1.01	0.33	0.3	0.35	-2.20851	0.000678548	0.00428854
POX_e06310	Hypothetical protein	5.24	5.69	3.07	26.02	14.75	11.21	2.0248	1.00681e-08	1.42307e-07
POX_e06316	Hypothetical protein	48.57	39.56	23.85	131.99	89.55	107.83	1.70079	8.15796e-10	1.29965e-08
POX_e06337	Hypothetical protein	36.11	33.49	15.31	109.71	53.05	71.79	1.45848	1.05019e-05	9.87802e-05
POX_e06350	Hypothetical protein	82.51	66.16	57.62	127.53	121.43	131.71	1.03356	6.23287e-10	1.00372e-08
POX_e06362	Hypothetical protein	128.85	101.91	83.25	4.09	1.37	1.98	-5.26032	7.96141e-53	6.73354e-51
POX_e06397	Hypothetical protein	70.11	65.96	38.2	110.73	98.91	180.4	1.31903	1.83784e-05	0.000166833
POX_e06402	Hypothetical protein	898.45	981.63	1189.09	344.31	345.96	345.61	-1.25859	7.16691e-22	2.55333e-20
POX_e06421	Hypothetical protein	32.23	22.76	18.9	170.98	155.65	130.47	2.77653	7.53899e-38	4.55977e-36
POX_e06422	Hypothetical protein	20.65	16.57	7.2	79.06	62.2	70.21	2.39356	1.33599e-12	2.66763e-11
POX_e06483	Hypothetical protein	19.11	20.57	19.87	1.96	2.13	1.78	-3.19475	7.69453e-89	1.51031e-86
POX_e06490	Hypothetical protein	62.85	110.13	64.69	351.68	284.24	269.63	2.06754	1.30488e-15	3.24752e-14
POX_e06543	Hypothetical protein	3.11	4.02	6.73	2.14	2.24	1.65	-1.05087	0.0029362	0.0154113
POX_e06565	Hypothetical protein	111.05	61.79	83.54	23.97	17.26	50.14	-1.31952	0.000711795	0.00445804
POX_e06578	Hypothetical protein	27.85	27.54	56.46	13.85	16.81	11.93	-1.23616	3.20726e-05	0.000276889
POX_e06619	Hypothetical protein	16.85	18.31	11.59	29.11	29.08	31.22	1.05068	3.77838e-09	5.6072e-08
POX_e06672	Hypothetical protein	6.47	6.81	8.83	20.48	22.11	19.19	1.63392	1.84977e-19	5.86681e-18
POX_e06676	Hypothetical protein	49.2	34.78	33.52	11.85	13.62	12.22	-1.48967	4.263e-15	1.02657e-13
POX_e06690	Hypothetical protein	30.13	19.67	68.76	9.73	11.77	4.95	-1.96797	0.000653105	0.0041555
POX_e06705	Hypothetical protein	53.35	42.05	187.31	27.69	18.18	16.66	-2.01209	0.0030412	0.0158744
POX_e06715	Hypothetical protein	17.2	13.87	18.48	5.46	5.89	5.82	-1.37158	6.60461e-17	1.78926e-15
POX_e06728	Hypothetical protein	3.9	3.14	3.66	0.69	2.08	1.34	-1.21804	0.00887828	0.0387344
POX_e06837	Hypothetical protein	20.11	16.03	51.79	3.06	3.92	3.34	-2.05818	4.32896e-09	6.37877e-08
POX_e06857	Hypothetical protein	110.79	105.01	104.34	22.89	14.1	12.12	-2.56014	1.29395e-28	6.00938e-27
POX_e06885	Hypothetical protein	301.22	290.33	248.4	12.33	6.16	8.87	-4.79695	1.4513e-88	2.79591e-86
POX_e06886	Hypothetical protein	5.91	6.04	5.41	2.16	2.8	2.48	-1.07026	0.0104399	0.044257
POX_e06919	Hypothetical protein	103.96	77.41	113.37	27.76	21.48	21.46	-1.90597	3.57266e-25	1.44616e-23
POX_e06920	Hypothetical protein	86.8	72.68	93.57	34.04	38.6	32.44	-1.11344	9.94705e-15	2.30466e-13
POX_e06966	Hypothetical protein	45.13	44.76	33.6	13.41	10.96	10.63	-1.6754	6.93062e-17	1.87271e-15
POX_e06971	Hypothetical protein	1.08	0.51	0.49	0	0	0	-5.68206	0.000254041	0.00180765
POX_e06988	Hypothetical protein	7.43	9.01	10.77	25.41	33.54	26.36	1.79668	1.60647e-18	4.72095e-17
POX_e07014	Hypothetical protein	182.3	148.02	336.66	87.25	65.15	76.2	-1.38464	1.21106e-06	1.3346e-05
POX_e07016	Hypothetical protein	57.19	44.38	126.95	11.92	8.5	7.12	-2.89295	5.9245e-15	1.41684e-13
POX_e07053	Hypothetical protein	476.17	453.42	716.36	157.78	114.53	133.63	-1.8591	3.57859e-19	1.10142e-17
POX_e07055	Hypothetical protein	44.55	43.79	30.72	162.41	142.63	176.39	2.1622	1.96878e-27	8.67846e-26
POX_e07059	Hypothetical protein	215.69	208.5	205.94	31.99	16.88	21.47	-3.01755	1.34189e-40	8.77968e-39
POX_e07071	Hypothetical protein	1601.86	1529.96	1799.7	576.31	565.95	577.93	-1.36287	3.38687e-44	2.41326e-42
POX_e07091	Hypothetical protein	396.27	405.15	495.62	927.51	1085.82	1239.37	1.48049	3.36865e-19	1.03988e-17
POX_e07110	Hypothetical protein	124.18	117.53	43.62	298.99	184.23	272.22	1.54508	2.66975e-05	0.000235169
POX_e07129	Hypothetical protein	38.59	42.24	18.95	69.62	62.39	59.99	1.08207	0.000178376	0.0013198
POX_e07138	Hypothetical protein	324.14	270.12	368.32	947.73	366.64	429.52	1.00382	0.00190129	0.0106054
POX_e07140	Hypothetical protein	10.6	11.04	22.14	5.51	3.57	5.63	-1.41524	2.4191e-05	0.000215831
POX_e07159	Hypothetical protein	78.35	85.56	101.4	39.76	24.52	26.34	-1.40132	1.15753e-10	1.99037e-09
POX_e07169	Hypothetical protein	87.42	84.73	101.01	8.54	13.7	14.92	-2.73248	1.59745e-33	8.79271e-32
POX_e07174	Hypothetical protein	2	1.78	1.61	0.55	0.88	0.37	-1.41588	0.0110992	0.0465211
POX_e07175	Hypothetical protein	898.26	756.08	690.07	18.57	17.49	17.07	-3.55328	4.21933e-170	4.38937e-167
POX_e07176	Hypothetical protein	0	0	0	33.49	37.7	37.08	11.8002	3.41126e-23	1.2999e-21
POX_e07206	Hypothetical protein	15.58	16.67	16.6	6.28	6.42	4.8	-1.33333	9.63515e-15	2.24238e-13
POX_e07207	Hypothetical protein	32.57	14.06	66.08	1.36	4.19	4.66	-3.28709	1.86191e-05	0.000168723
POX_e07208	Hypothetical protein	125.42	74.85	252.83	17.83	31.36	27.13	-2.397	1.16105e-09	1.8163e-08
POX_e07218	Hypothetical protein	56.33	34.1	50.56	9.18	3.56	0	-3.35917	2.0511e-06	2.184e-05
POX_e07266	Hypothetical protein	31.29	20.73	19.75	58.89	34.17	41.05	1.05097	6.08572e-05	0.000500868
POX_e07272	Hypothetical protein	34.33	29.55	32.64	2.23	2.21	3.38	-3.49252	5.73378e-61	5.57463e-59
POX_e07274	Hypothetical protein	10.04	10.37	6.78	30.97	17.23	19.5	1.45526	1.5565e-07	1.92617e-06
POX_e07279	Hypothetical protein	200.7	176.89	336	14.61	11.9	10.91	-4.08299	4.70086e-45	3.44387e-43
POX_e07297	Hypothetical protein	9.22	9.24	7.59	20.92	14.95	14.98	1.10848	2.53817e-05	0.000225103
POX_e07298	Hypothetical protein	11.23	9.36	5.42	3.1	5.09	2.85	-1.09129	0.00191209	0.0106599
POX_e07299	Hypothetical protein	21.49	16.11	4.96	3.17	2.4	2.42	-2.27389	1.36747e-06	1.48962e-05
POX_e07302	Hypothetical protein	492.13	430.34	64.06	8.39	8.02	6.86	-5.27202	5.88517e-11	1.03945e-09
POX_e07327	Hypothetical protein	136.7	107.02	137.59	11.11	9.97	7.92	-3.58301	5.75367e-112	1.66265e-109
POX_e07328	Hypothetical protein	26.27	16.63	14.9	0.67	0.38	0.09	-5.50049	8.60212e-27	3.69784e-25
POX_e07329	Hypothetical protein	59.86	44.66	31.36	0.6	0.33	0.39	-6.52691	4.62767e-55	4.0118e-53
POX_e07330	Hypothetical protein	17.16	14.3	14.17	1.59	0.19	0.46	-4.20517	8.02552e-16	2.01179e-14
POX_e07331	Hypothetical protein	42.04	29.56	52.88	0.97	0.35	0.26	-6.13805	8.78726e-56	7.68184e-54
POX_f07338	Hypothetical protein	3.57	1.58	4.64	0.06	0.05	0.06	-5.63514	1.18174e-08	1.65015e-07
POX_f07343	Hypothetical protein	49.27	38.96	44.26	9.43	11.79	8.73	-1.99308	1.96956e-32	1.06162e-30
POX_f07360	Hypothetical protein	0.83	1.95	1.56	4.68	3.37	1.88	1.3152	0.011548	0.0480919
POX_f07372	Hypothetical protein	1	3.07	0.7	10.49	17.53	25.41	3.49628	1.82611e-19	5.80949e-18
POX_f07389	Hypothetical protein	2.86	3.15	3.37	0.88	0.96	1.25	-1.64274	0.000444185	0.00297544
POX_f07390	Hypothetical protein	3.79	5.21	4.99	20.93	26.04	28.2	2.57967	6.33165e-23	2.38653e-21
POX_f07399	Hypothetical protein	4.9	4.82	4.99	2.17	2.1	2.08	-1.06882	0.00276803	0.0146172
POX_f07409	Hypothetical protein	5.72	7.23	3.86	55.53	118.32	100.74	3.9726	1.35348e-23	5.23428e-22
POX_f07410	Hypothetical protein	2.51	3.8	1.93	12.95	25.42	20.85	2.98544	1.92002e-16	5.06955e-15
POX_f07411	Hypothetical protein	48.35	40.7	24.64	39.92	77.82	75.72	1.16215	0.000589774	0.00378963
POX_f07412	Hypothetical protein	5.86	6.13	3.27	5.49	25.4	22.13	1.89462	0.00040715	0.00275396
POX_f07428	Hypothetical protein	22.92	20.41	24.17	7.72	9.67	9.56	-1.22943	2.05371e-15	5.00345e-14
POX_f07429	Hypothetical protein	19.52	14.98	9.47	2.46	3.28	2.38	-2.28505	5.45363e-16	1.38376e-14
POX_f07430	Hypothetical protein	9.06	8.37	9.26	0.63	0.53	2.32	-2.91108	0.000111477	0.000866738
POX_f07435	Hypothetical protein	6.28	5.37	6.75	19.53	16.73	16.48	1.49135	1.11221e-14	2.57119e-13
POX_f07440	Hypothetical protein	3.85	3.03	2.82	9.83	8.59	13.22	1.83581	2.31739e-07	2.81305e-06
POX_f07441	Hypothetical protein	6.66	7.13	3.95	30.58	35.01	31.49	2.59413	5.07798e-10	8.20283e-09
POX_f07444	Hypothetical protein	21.01	19.48	22.08	8.74	7.08	6.44	-1.35809	9.15832e-14	1.98487e-12
POX_f07445	Hypothetical protein	121.19	87.46	113.65	47.9	48.74	40.95	-1.07539	2.06114e-12	4.03046e-11
POX_f07451	Hypothetical protein	11.25	14.65	10.36	32.45	35.28	35.42	1.64847	1.56768e-17	4.34896e-16
POX_f07483	Hypothetical protein	223.96	217.98	246.76	53.01	41.9	48.66	-2.11309	5.19803e-60	4.96102e-58
POX_f07502	Hypothetical protein	16.02	16.02	59.02	12.84	9.19	9.38	-1.37293	0.00259384	0.0138024
POX_f07504	Hypothetical protein	134.91	151.7	223.3	13.56	11.53	14.3	-3.54149	2.73066e-61	2.67991e-59
POX_f07519	Hypothetical protein	5.66	4.92	5.21	0.36	0.17	0.13	-4.40798	5.67825e-41	3.78659e-39
POX_f07520	Hypothetical protein	1074.08	1006.42	708.47	258.51	203.35	358.72	-1.6065	2.30179e-09	3.46535e-08
POX_f07526	Hypothetical protein	35.57	34.74	50.38	3.61	3.27	3.51	-3.38607	1.13881e-63	1.1502e-61
POX_f07530	Hypothetical protein	122.96	104.52	121.7	32.31	25.86	30.57	-1.82499	1.80369e-38	1.13035e-36
POX_f07531	Hypothetical protein	11.23	12.14	11.91	5.22	4.87	4.63	-1.11558	1.43466e-08	1.98997e-07
POX_f07536	Hypothetical protein	17.21	18	13.86	43.85	43.92	42.11	1.5475	7.05133e-23	2.64294e-21
POX_f07574	Hypothetical protein	22.98	37.85	40.08	80.75	72.77	68.06	1.27917	1.50711e-08	2.08767e-07
POX_f07575	Hypothetical protein	86.6	1014.78	857.67	10873	14105.5	12651.9	4.40963	1.04471e-06	1.15864e-05
POX_f07576	Hypothetical protein	20.2	169.83	178.34	2034.37	2535.77	2290.49	4.37204	1.45183e-07	1.80879e-06
POX_f07577	Hypothetical protein	6.72	49.65	45.46	1031.92	940.69	775.2	4.89022	3.969e-10	6.48187e-09
POX_f07593	Hypothetical protein	62.09	58.63	100.24	12.45	2.93	4.13	-3.35528	2.30587e-07	2.80233e-06
POX_f07594	Hypothetical protein	290.61	258.49	340.39	39.24	18.91	22.63	-3.31527	6.87466e-37	4.08669e-35
POX_f07595	Hypothetical protein	28.72	27.68	35.24	5.87	6.02	5.71	-2.30829	1.58963e-75	2.14765e-73
POX_f07608	Hypothetical protein	13.44	12.6	14.2	3.33	3.24	1.92	-2.01254	1.11845e-17	3.13617e-16
POX_f07609	Hypothetical protein	34.37	37.82	23.02	57.83	63.92	105.45	1.40643	5.31883e-06	5.27472e-05
POX_f07637	Hypothetical protein	114.06	116.88	74.82	249.73	300.3	280.19	1.58596	7.16193e-14	1.56196e-12
POX_f07638	Hypothetical protein	42.22	39.6	20.91	91.47	109.21	105.5	1.49679	3.04302e-11	5.45802e-10
POX_f07645	Hypothetical protein	75.83	30.44	38.18	6.23	10.25	24.1	-1.30044	0.00244712	0.0131495
POX_f07656	Hypothetical protein	168.19	138.84	139.69	303.41	270.36	238.5	1.01638	5.56641e-14	1.22685e-12
POX_f07688	Hypothetical protein	78.47	58.56	26.15	21.96	14.78	17.99	-1.43357	0.00012119	0.000933484
POX_f07700	Hypothetical protein	46.42	54.07	59.03	21.17	20.2	21.33	-1.19964	5.46121e-18	1.5608e-16
POX_f07712	Hypothetical protein	1.47	0.94	5.06	0.13	0.23	0.09	-3.86491	1.99673e-06	2.12828e-05
POX_f07722	Hypothetical protein	40.22	41.49	28.18	149.43	78.44	86.41	1.65524	2.25412e-09	3.40343e-08
POX_f07737	Hypothetical protein	8.45	7.16	6.24	2.54	1.52	1.19	-1.93088	2.1759e-08	2.97058e-07
POX_f07738	Hypothetical protein	3.39	3.51	3.18	1.62	0.92	1.26	-1.505	9.60445e-10	1.52078e-08
POX_f07747	Hypothetical protein	2.25	2.03	1.86	0.86	0.79	0.55	-1.33796	6.68653e-05	0.000543862
POX_f07755	Hypothetical protein	33.15	31.6	21.69	0.44	0.23	0.67	-5.58457	8.78312e-67	9.51779e-65
POX_f07756	Hypothetical protein	16.97	15	10.91	0.87	2.11	1.44	-3.12609	1.68746e-18	4.94496e-17
POX_f07757	Hypothetical protein	27.2	26.37	20.24	4.8	5.27	4.25	-2.21972	2.08816e-26	8.90293e-25
POX_f07760	Hypothetical protein	7.3	6.32	7.33	0	0	0.71	-4.6886	0.00135327	0.00787802
POX_f07765	Hypothetical protein	2470.56	1939.67	1185.09	327.38	271.23	400.1	-2.36596	3.84963e-17	1.05946e-15
POX_f07776	Hypothetical protein	165.87	142.39	105.71	281.65	249.29	269.73	1.09811	1.0255e-08	1.44361e-07
POX_f07836	Hypothetical protein	9.45	9.22	10.45	1.53	1.25	1.17	-2.73168	1.57368e-29	7.72215e-28
POX_f07880	Hypothetical protein	54.01	43.49	44.23	10.21	10.16	10.18	-2.04897	3.06059e-05	0.000265549
POX_f07898	Hypothetical protein	29.05	32	41.89	14.54	8.89	7.12	-1.60467	3.16756e-08	4.22463e-07
POX_f07935	Hypothetical protein	19.72	15.01	21.63	7.88	7.68	7.63	-1.12396	3.26615e-08	4.35055e-07
POX_f07967	Hypothetical protein	116.42	80.07	136.13	34.78	34.59	49.88	-1.3164	6.91134e-08	8.92043e-07
POX_f07975	Hypothetical protein	10.92	11.94	14.18	24.97	50.54	35.33	1.76082	6.82299e-10	1.09368e-08
POX_f08010	Hypothetical protein	488.74	389.1	461.39	9.7	6.63	10.9	-5.46896	1.60102e-115	4.7587e-113
POX_f08029	Hypothetical protein	9.22	7.41	12.02	3.15	4.28	4.31	-1.12846	2.52235e-05	0.000223891
POX_f08036	Hypothetical protein	114.5	107.12	107.84	281.3	174.24	176.78	1.06057	2.50825e-07	3.03764e-06
POX_f08052	Hypothetical protein	35.35	25.79	17.37	4.34	12.09	7.18	-1.47774	0.000125763	0.000966257
POX_f08056	Hypothetical protein	31.2	31.83	13.35	73.86	97.07	92.37	1.92599	1.0577e-09	1.66716e-08
POX_f08057	Hypothetical protein	540.28	555.83	307.62	2065.71	1775.41	1470.56	2.05916	3.51257e-16	9.04486e-15
POX_f08058	Hypothetical protein	184.93	190.28	136	497.04	482.04	511.67	1.69134	5.71462e-22	2.04622e-20
POX_f08059	Hypothetical protein	16.56	16.44	8.07	37.84	37.24	34	1.52755	3.08757e-08	4.12324e-07
POX_f08060	Hypothetical protein	50.27	44.35	13.83	204.36	93.4	85.69	1.95347	0.00302569	0.0158236
POX_f08087	Hypothetical protein	68.88	78.19	73.5	7.7	15.17	7.4	-2.6945	6.04551e-15	1.44246e-13
POX_f08089	Hypothetical protein	9.01	6.47	24.22	0.14	0.21	0.05	-6.89574	6.11233e-24	2.39949e-22
POX_f08090	Hypothetical protein	0.55	0.78	2.08	0	0	0	-7.03777	5.42628e-07	6.30018e-06
POX_f08120	Hypothetical protein	16.75	13.17	9.07	3.62	3.06	3.92	-1.6892	1.59187e-09	2.44974e-08
POX_f08121	Hypothetical protein	76.32	65.44	25.52	7.84	2.68	7.08	-3.1072	1.15079e-11	2.1264e-10
POX_f08129	Hypothetical protein	56.15	38.95	19.05	4.57	2.96	5.61	-2.99744	1.97263e-13	4.17099e-12
POX_f08130	Hypothetical protein	10.75	6.7	5.04	1.59	1.11	1.27	-2.34978	3.39744e-10	5.60121e-09
POX_f08132	Hypothetical protein	22.24	16.99	10.63	7.73	6.83	7.07	-1.0588	0.000362642	0.00248443
POX_f08133	Hypothetical protein	34.9	25.84	13.77	6.08	3.42	4.44	-2.2771	4.24843e-09	6.26899e-08
POX_f08134	Hypothetical protein	26.34	21.08	12.6	4.7	2.76	4.73	-2.15509	4.2615e-10	6.92694e-09
POX_f08139	Hypothetical protein	25.26	21.67	18.55	2.13	2.29	1.77	-3.24924	5.87836e-29	2.79236e-27
POX_f08144	Hypothetical protein	205.23	173.17	173.89	4.74	2.65	3.61	-5.50068	1.14785e-154	9.95089e-152
POX_f08207	Hypothetical protein	417.62	446.33	410.46	144.88	154.02	139.56	-1.38486	4.94997e-28	2.2292e-26
POX_f08211	Hypothetical protein	23.72	21.73	28.99	1.3	0.33	0.71	-4.84936	2.42544e-43	1.68213e-41
POX_f08212	Hypothetical protein	191.48	144.24	210.63	9.52	5.06	6.3	-4.55849	1.51069e-78	2.31113e-76
POX_f08213	Hypothetical protein	41.75	35.78	23.9	1.73	1.22	1.48	-3.38786	6.27514e-42	4.21163e-40
POX_f08216	Hypothetical protein	22.31	23.35	29.49	13.2	6.92	8.7	-1.23497	2.67507e-06	2.80532e-05
POX_f08227	Hypothetical protein	6.1	10.34	7.9	46.31	15.12	13.51	1.75124	0.000144215	0.00108952
POX_f08228	Hypothetical protein	13.1	18.62	9.3	90.3	48.42	40.76	2.25726	7.45346e-10	1.19107e-08
POX_f08240	Hypothetical protein	386.33	331.07	421.15	85.99	92.97	130.93	-1.72046	7.5718e-18	2.14355e-16
POX_f08251	Hypothetical protein	146.15	146.98	46.06	18.12	22.35	16.22	-2.44476	3.8647e-10	6.32146e-09
POX_f08252	Hypothetical protein	225.2	148.48	205.03	50.2	48.74	66.03	-1.65263	5.4847e-16	1.38826e-14
POX_f08257	Hypothetical protein	105.1	115.78	82.18	284.83	145.48	139.24	1.04803	0.000305801	0.0021365
POX_f08282	Hypothetical protein	7.65	6.23	5.8	16.54	12.05	14	1.2616	2.57804e-11	4.64807e-10
POX_f08308	Hypothetical protein	62.88	83.92	71.27	119.99	152.8	162.3	1.14264	1.9276e-09	2.94461e-08
POX_f08311	Hypothetical protein	197.33	197.69	225.29	69.47	63.82	63.47	-1.50482	1.16663e-40	7.68128e-39
POX_f08318	Hypothetical protein	2.12	1.64	1.08	0.7	0.47	0.55	-1.34817	0.00736629	0.0334197
POX_f08321	Hypothetical protein	54.82	37.2	52.06	17.82	12.92	12.84	-1.57259	1.42562e-14	3.28113e-13
POX_f08355	Hypothetical protein	581.14	530.64	647.85	47.55	28.05	38.95	-3.77976	3.68465e-60	3.5492e-58
POX_f08359	Hypothetical protein	51.41	54.01	32.35	16.29	21.45	16.81	-1.05464	3.2382e-06	3.36082e-05
POX_f08360	Hypothetical protein	13.1	14.9	10.2	2.48	4.31	3.56	-1.73763	7.84759e-09	1.12605e-07
POX_f08367	Hypothetical protein	1.63	1.16	0.87	2.59	2.06	2.38	1.08863	0.00833418	0.0367375
POX_f08390	Hypothetical protein	50.83	22.11	20.07	14.3	9.7	13.06	-1.17411	0.000630073	0.00403115
POX_f08412	Hypothetical protein	68.34	53.59	68.91	16.21	20.54	19.7	-1.60279	7.06274e-23	2.64294e-21
POX_f08415	Hypothetical protein	302.92	311.77	351.64	33.38	25.74	24.49	-3.3729	7.1115e-86	1.27553e-83
POX_f08447	Hypothetical protein	16.09	16.68	28.99	9.22	8.53	6.09	-1.2116	0.000362584	0.00248443
POX_f08453	Hypothetical protein	29.39	39.52	61.2	14.72	13.49	14.17	-1.4638	8.96798e-08	1.14753e-06
POX_f08454	Hypothetical protein	58.8	58.86	105.69	19.52	23.78	20.25	-1.65715	1.64488e-11	2.99679e-10
POX_f08456	Hypothetical protein	164.99	139.98	121.81	46.09	21.68	23.8	-2.0778	5.29981e-13	1.08106e-11
POX_f08464	Hypothetical protein	33.16	25.44	21.58	9.15	7.85	7.41	-1.5671	4.99646e-12	9.53729e-11
POX_f08492	Hypothetical protein	177.01	174.74	216.17	16.8	17.15	16.47	-3.34138	2.16397e-129	9.37993e-127
POX_f08499	Hypothetical protein	18.09	10	14.64	9.47	6.73	8.22	-1.08844	7.60405e-05	0.000613692
POX_f08524	Hypothetical protein	142.59	73.5	107	495.43	202.27	217.5	1.62791	0.00754428	0.0339901
POX_g08541	Hypothetical protein	555.07	499.24	789.11	219.35	233.61	310.35	-1.08369	0.000147672	0.00111021
POX_g08546	Hypothetical protein	1.34	1.09	0.97	2.46	2.73	2.34	1.30165	0.000175633	0.00130229
POX_g08553	Hypothetical protein	176.57	177.02	126.04	472.49	301.62	306.78	1.3134	1.10925e-08	1.55101e-07
POX_g08559	Hypothetical protein	24	19.17	21.3	7.66	9.37	7.99	-1.21471	1.05317e-10	1.81694e-09
POX_g08571	Hypothetical protein	142.33	117.95	145.78	57.83	48.43	48.97	-1.22804	2.14769e-20	7.09283e-19
POX_g08583	Hypothetical protein	17.06	15.55	25.33	1.08	0.39	1.61	-4.09782	2.75333e-14	6.24027e-13
POX_g08584	Hypothetical protein	5.4	4.59	9.33	0.48	1.4	0.95	-2.91293	1.06065e-09	1.66928e-08
POX_g08605	Hypothetical protein	0.99	0.59	0.93	0.22	0.34	0.38	-1.25643	0.0107215	0.045266
POX_g08616	Hypothetical protein	3.42	3.26	1.91	0.83	0.98	0.76	-1.64863	0.00483711	0.0234704
POX_g08638	Hypothetical protein	25.43	24.99	51.96	98.43	93	81.27	1.57017	1.24185e-08	1.72739e-07
POX_g08639	Hypothetical protein	188.77	197.91	198.53	377.7	431.4	436.52	1.24132	9.19811e-24	3.57045e-22
POX_g08642	Hypothetical protein	36.23	34.62	36.69	2.85	3.14	2.6	-3.4929	9.87876e-101	2.44688e-98
POX_g08647	Hypothetical protein	18.81	17.73	17.37	0.28	0.42	0.1	-5.8963	3.76124e-28	1.71615e-26
POX_g08650	Hypothetical protein	13.19	13.38	18.15	7.55	8.45	7.21	-1.08126	4.88537e-10	7.90397e-09
POX_g08671	Hypothetical protein	25.65	29.81	23.08	402.22	521.42	488.08	4.31238	6.28714e-134	3.44237e-131
POX_g08674	Hypothetical protein	17.58	16.45	25.66	7.54	5.59	4.85	-1.5787	2.78187e-10	4.61559e-09
POX_g08684	Hypothetical protein	6.16	5.28	11.25	0.36	0.9	0.18	-3.82364	6.47561e-13	1.31574e-11
POX_g08685	Hypothetical protein	58.69	69.32	68.46	14.8	13.51	14.86	-2.0399	3.38447e-42	2.28628e-40
POX_g08692	Hypothetical protein	269.66	254.14	267.29	61.17	53.91	55.37	-2.06828	1.22343e-96	2.8283e-94
POX_g08694	Hypothetical protein	59.46	55.57	80.35	12.04	12.58	9.71	-2.35596	1.66364e-36	9.66865e-35
POX_g08720	Hypothetical protein	198.22	172.42	191.03	116.99	56.61	80.49	-1.05184	1.49767e-05	0.000137879
POX_g08741	Hypothetical protein	19.71	21.52	7.18	7.61	5.71	8.26	-1.02761	0.00756461	0.0340375
POX_g08759	Hypothetical protein	0.25	0.67	0.24	11.12	1.94	2	3.77753	1.85872e-05	0.000168581
POX_g08764	Hypothetical protein	20.83	17.82	17.72	65.91	57.39	48.43	1.75347	7.43831e-31	3.83073e-29
POX_g08786	Hypothetical protein	7.87	9.82	6.32	2.1	1.99	2.27	-1.77733	2.56235e-07	3.09954e-06
POX_g08789	Hypothetical protein	270.8	222.26	255.4	848.67	1003.69	1069.72	2.12258	6.98204e-46	5.18816e-44
POX_g08837	Hypothetical protein	138.14	120.63	517.52	44.49	30.97	31.8	-2.68768	5.7967e-05	0.000480503
POX_g08839	Hypothetical protein	41.37	41.52	48.43	21.18	18.69	18.16	-1.03001	9.27767e-17	2.48752e-15
POX_g08841	Hypothetical protein	286.18	239.48	824.5	32.5	31.85	23.27	-3.78522	2.36046e-10	3.95424e-09
POX_g08850	Hypothetical protein	5.57	3.89	4.44	2.29	2.05	1.89	-1.00203	0.000362592	0.00248443
POX_g08861	Hypothetical protein	40.09	40.87	32.73	1.53	1.24	0.45	-4.98611	3.62742e-57	3.25311e-55
POX_g08864	Hypothetical protein	1.4	1.24	0.48	0.04	0	0.04	-5.23654	1.72874e-05	0.000157893
POX_g08875	Hypothetical protein	11.06	8.88	6.21	17.96	22.69	20.86	1.38508	4.43307e-07	5.21098e-06
POX_g08878	Hypothetical protein	67.74	75.15	88.19	14.93	5.85	6.92	-2.91727	1.33944e-19	4.30068e-18
POX_g08894	Hypothetical protein	24.33	22.77	11.65	7.45	8.28	8.24	-1.1501	0.000450668	0.00299955
POX_g08905	Hypothetical protein	102.06	89.53	50.81	212.23	134.98	167.54	1.22888	1.32536e-05	0.000122995
POX_g08922	Hypothetical protein	263.52	208.42	252.96	1.79	1.53	2.43	-6.58325	2.28372e-225	4.75152e-222
POX_g08923	Hypothetical protein	610.14	464.2	596.6	6.21	4.24	6.35	-6.4874	1.02801e-236	3.5648e-233
POX_g08924	Hypothetical protein	96.3	84.67	87.24	0.79	0.5	1.22	-6.6014	3.41105e-142	2.08736e-139
POX_g08958	Hypothetical protein	4.22	4.39	5.14	17.84	5.37	5.48	1.20118	0.00786236	0.0350738
POX_g08981	Hypothetical protein	0.28	0.93	1.04	0	0	0	-5.20989	0.00239111	0.0128818
POX_g08982	Hypothetical protein	17.59	15.97	7.32	3.96	1.41	1.6	-2.4309	0.00376577	0.0189895
POX_g08983	Hypothetical protein	111.46	125.92	179.56	41.32	15.32	15.86	-2.3775	1.51892e-10	2.58192e-09
POX_g09001	Hypothetical protein	1704.87	1688.12	1471.36	2778.86	3900.05	3633.2	1.2357	2.03559e-12	3.98799e-11
POX_g09015	Hypothetical protein	13.69	12.1	13.67	43.66	14.05	18.22	1.08847	0.00644969	0.02993
POX_g09057	Hypothetical protein	20.51	22.82	27.94	53.64	63.19	60.42	1.46485	2.718e-20	8.91967e-19
POX_g09079	Hypothetical protein	260.37	270.85	423.87	38.72	22.55	29.48	-3.2438	3.52898e-38	2.1723e-36
POX_g09172	Hypothetical protein	51.26	41.39	135.58	157.34	284.65	174.07	1.60586	7.87354e-05	0.000633476
POX_g09175	Hypothetical protein	0	0	0	0.61	1.34	1.06	5.33824	0.00071547	0.00447541
POX_g09176	Hypothetical protein	48.15	62.17	41.63	186.59	174.21	183.39	1.98393	1.55055e-23	5.9742e-22
POX_g09205	Hypothetical protein	6.91	6.01	8.14	33.9	27.05	25.31	2.18751	1.93138e-29	9.43294e-28
POX_g09206	Hypothetical protein	39.73	40.43	83.87	2.98	1.1	1.72	-4.66901	5.77688e-32	3.08189e-30
POX_g09207	Hypothetical protein	0.2	0.26	0.73	0.04	0.04	0.02	-3.36602	0.000674515	0.00426564
POX_g09212	Hypothetical protein	0.57	0.59	1.01	0.16	0	0	-3.65806	0.00246599	0.0132441
POX_g09223	Hypothetical protein	520	460.96	535.25	35.09	18.48	27.55	-4.0745	4.24272e-74	5.44902e-72
POX_g09224	Hypothetical protein	3.7	2.77	3.67	0.15	0.07	0.34	-3.60768	2.22175e-10	3.72788e-09
POX_g09228	Hypothetical protein	10.42	6.66	4.78	0.28	0.11	0.04	-5.51169	8.54508e-21	2.88618e-19
POX_g09235	Hypothetical protein	122.75	100.32	119.33	50.43	57.35	53.33	-1.49351	1.60827e-36	9.39936e-35
POX_g09236	Hypothetical protein	257.77	233.13	272.01	15.74	8.86	10.01	-4.33242	3.36425e-93	6.99965e-91
POX_g09237	Hypothetical protein	48.28	53.1	103	18.82	18.59	18.02	-1.72679	3.43582e-10	5.65551e-09
POX_g09255	Hypothetical protein	16.51	17.2	13.49	7.56	4.67	4.98	-1.3151	1.01399e-08	1.43129e-07
POX_g09266	Hypothetical protein	14.41	11.68	52.91	4.35	3.75	3.86	-2.55516	3.83248e-07	4.54092e-06
POX_g09275	Hypothetical protein	174.49	158.59	268.92	17.52	20.87	22.11	-3.13271	4.79209e-29	2.29733e-27
POX_g09276	Hypothetical protein	32.94	32.22	47.27	11.72	11.3	12.76	-1.4975	4.12631e-14	9.23141e-13
POX_g09278	Hypothetical protein	0.34	0.47	0.42	0.08	0	0.04	-3.17496	0.00744101	0.033656
POX_g09279	Hypothetical protein	477.57	511.9	756.21	48.83	28.2	29.3	-3.87906	1.09281e-52	9.16812e-51
POX_g09280	Hypothetical protein	50.43	55.9	48.24	14.32	15.94	26.03	-1.30521	5.47721e-07	6.34515e-06
POX_g09283	Hypothetical protein	16.72	13.25	15.71	3.79	2.16	2.7	-2.25238	2.67248e-20	8.79804e-19
POX_g09290	Hypothetical protein	378.09	323.21	341.52	21.54	22.73	101.95	-2.70097	0.00030318	0.00211961
POX_g09295	Hypothetical protein	143.55	136.83	334.64	20.58	11.59	10.18	-3.69578	5.72383e-22	2.04622e-20
POX_g09296	Hypothetical protein	5.6	5.56	6.02	0.02	0.13	0.08	-6.00022	3.04606e-32	1.63341e-30
POX_g09297	Hypothetical protein	67.34	65.1	100.1	1.26	0.84	1.37	-5.91766	3.27412e-116	1.00178e-113
POX_g09298	Hypothetical protein	11.89	10.46	15.77	1.55	1.28	0.84	-3.2188	5.57397e-27	2.41608e-25
POX_g09299	Hypothetical protein	14.84	10.71	11.33	6.86	4.21	4.76	-1.07223	6.84005e-06	6.64398e-05
POX_g09305	Hypothetical protein	211.26	180.27	262.1	85.3	72.29	81.22	-1.28019	2.02073e-11	3.65594e-10
POX_g09318	Hypothetical protein	7.18	4.73	4.38	12.52	7.62	12.41	1.15264	0.000143977	0.00108852
POX_g09324	Hypothetical protein	26.19	33.26	27.22	59.99	48.54	59.81	1.11315	0.00367176	0.0186238
POX_g09345	Hypothetical protein	9.39	8.04	13.38	1.77	1.61	2.91	-2.13826	1.68525e-10	2.85067e-09
POX_g09349	Hypothetical protein	12.81	8.49	11.81	29.26	23.04	19.79	1.27442	8.3402e-10	1.32665e-08
POX_g09354	Hypothetical protein	70.06	55.18	71.84	5.18	6.1	3.42	-3.56548	3.50032e-08	4.62692e-07
POX_g09359	Hypothetical protein	27.17	28.16	27.05	124.33	109.72	117.32	2.24096	8.68677e-59	8.1413e-57
POX_g09376	Hypothetical protein	1793.52	1642.44	3060.29	304.55	381.84	342.99	-2.48383	2.67388e-26	1.13536e-24
POX_h09378	Hypothetical protein	2.63	1.74	1.54	0.41	0.41	0.28	-2.26395	1.63076e-06	1.75075e-05
POX_h09379	Hypothetical protein	116.72	114.4	108.37	45.04	51.04	44.97	-1.11693	1.24304e-17	3.45759e-16
POX_h09394	Hypothetical protein	1.64	1.06	6.31	0.6	0.59	0.35	-2.37438	0.00101189	0.00609887
POX_h09404	Hypothetical protein	56.49	52.34	43.39	13.67	18.75	19.08	-1.38394	6.54377e-12	1.23772e-10
POX_h09415	Hypothetical protein	22.01	22.61	35.46	7.58	4.31	7.32	-1.90628	3.57839e-11	6.36343e-10
POX_h09417	Hypothetical protein	14.42	12.44	7.74	4.74	2.94	4.68	-1.34057	0.00627493	0.0292203
POX_h09418	Hypothetical protein	1.06	1.06	1.58	0.19	0.23	0.21	-2.38535	0.000980099	0.00592789
POX_h09435	Hypothetical protein	0.61	1.07	1.19	431.69	425.95	401.35	8.90202	0	0
POX_h09436	Hypothetical protein	0	0	0	110.73	99.52	64.91	7.82769	5.51898e-10	8.90138e-09
POX_h09437	Hypothetical protein	0	0	0	1.87	1.94	2.58	6.30228	5.11076e-06	5.07805e-05
POX_h09438	Hypothetical protein	4.96	8.24	8.39	732.6	785.22	747.08	6.856	2.59123e-229	6.73915e-226
POX_h09439	Hypothetical protein	0.17	1.69	2.71	1049.38	910.33	766.03	9.36459	5.97281e-26	2.4854e-24
POX_h09440	Hypothetical protein	12.12	111.82	107.8	3948.55	4875.41	4653.06	6.00344	1.78504e-12	3.53037e-11
POX_h09441	Hypothetical protein	6.53	70.08	37.05	14080.2	13606	13437.8	8.7333	2.11803e-37	1.27363e-35
POX_h09458	Hypothetical protein	70.13	62.37	76.55	14.81	7.5	9.8	-2.1642	4.94895e-22	1.78145e-20
POX_h09461	Hypothetical protein	232.22	237.82	109.94	786	600.1	684.17	1.97574	1.20192e-11	2.21694e-10
POX_h09469	Hypothetical protein	2012.96	2055.98	1635.9	408.31	409.56	433.2	-2.04202	1.59396e-44	1.15152e-42
POX_h09484	Hypothetical protein	209.47	215.08	260.98	39.99	19.6	22.55	-2.91731	1.20037e-29	5.91821e-28
POX_h09499	Hypothetical protein	77.55	50.02	58.47	5.12	3.57	4.6	-3.67184	5.70229e-54	4.86237e-52
POX_h09500	Hypothetical protein	36.82	26.05	33.26	10.01	12.44	10.56	-1.38269	6.49202e-11	1.13698e-09
POX_h09512	Hypothetical protein	35.21	27.46	38.41	9.56	9.24	9.24	-1.68219	3.94605e-08	5.20948e-07
POX_h09515	Hypothetical protein	103.92	89.26	155.96	27.96	23.47	25.17	-2.03401	3.52872e-22	1.27907e-20
POX_h09518	Hypothetical protein	11.95	9.77	8.85	3.83	4.62	4.81	-1.06193	1.01395e-05	9.54584e-05
POX_h09526	Hypothetical protein	8.57	6.92	6.82	3.42	1.92	2.25	-1.19122	3.32169e-05	0.000285576
POX_h09530	Hypothetical protein	4.51	5.09	3.28	10.09	12.37	10.1	1.47669	3.28864e-09	4.90842e-08
POX_h09623	Hypothetical protein	0	0	0	5.63	0	0	20.6242	1.32566e-07	1.65955e-06
POX_h09634	Hypothetical protein	446.74	315.87	302.07	20.1	11.83	12.84	-4.42512	7.64053e-75	1.00613e-72
POX_h09635	Hypothetical protein	315.91	218.03	236.81	14.95	8.47	10.34	-4.36476	1.26765e-77	1.80649e-75
POX_h09643	Hypothetical protein	2.81	3.26	1.87	6.9	4.42	5.98	1.25696	0.000871086	0.00534626
POX_h09659	Hypothetical protein	390.54	357.91	529.26	164.32	173.89	175.99	-1.15755	1.34657e-12	2.68359e-11
POX_h09664	Hypothetical protein	58.87	56.67	35.76	16.8	17.59	16.97	-1.41403	3.48686e-09	5.19681e-08
POX_h09669	Hypothetical protein	42.15	39.96	47.73	15.24	7.42	11.22	-1.78993	1.6878e-12	3.3572e-11
POX_h09673	Hypothetical protein	1.22	0.74	0.93	1.88	1.86	1.98	1.14949	0.00738924	0.0334801
POX_h09683	Hypothetical protein	55.5	72.52	61.78	15.17	23.69	46.29	-1.00177	0.00564419	0.026653
POX_h09684	Hypothetical protein	18.57	22.84	20.17	36.51	37.28	39.74	1.0282	1.15318e-07	1.45589e-06
POX_h09693	Hypothetical protein	18.63	18.33	19.36	5.56	2.71	3.34	-2.13333	7.31697e-15	1.72997e-13
POX_h09700	Hypothetical protein	14.63	14.62	10.95	5.02	4.5	4.88	-1.33656	1.81838e-07	2.23865e-06
POX_h09719	Hypothetical protein	580.79	529.67	1217.63	51.42	55.54	56.69	-3.66953	1.60597e-36	9.39936e-35
POX_h09730	Hypothetical protein	38.16	59.04	33.47	83.13	79.17	101.35	1.15389	7.99105e-06	7.68307e-05
POX_h09736	Hypothetical protein	7.41	4.44	4.8	1.24	1.84	2.15	-1.51432	7.69938e-07	8.75373e-06
POX_h09740	Hypothetical protein	0.42	0.31	0.07	0.03	0	0	-4.7406	0.00302952	0.0158293
POX_h09744	Hypothetical protein	2.07	2.36	0	0.1	0.04	0	-5.05946	0.000707781	0.00443824
POX_h09758	Hypothetical protein	75.8	80.01	71.09	190.47	231.02	205.95	1.61379	4.98762e-33	2.73086e-31
POX_h09759	Hypothetical protein	18.16	18.84	17.07	6.45	6.48	5.29	-1.42162	1.93385e-12	3.8102e-11
POX_h09779	Hypothetical protein	87.49	92.77	62.88	159.54	179.7	164.7	1.19449	1.42766e-10	2.43075e-09
POX_h09780	Hypothetical protein	6.02	5.95	6.53	12.53	13.14	11.06	1.13828	8.42744e-12	1.57965e-10
POX_h09787	Hypothetical protein	32.8	29.99	37.33	107.2	108.15	113.19	1.88894	1.78635e-15	4.39323e-14
POX_h09793	Hypothetical protein	30.74	25.93	21.99	1.42	0.22	0.76	-4.90712	9.47835e-28	4.21381e-26
POX_h09795	Hypothetical protein	0.37	0.4	0.21	0.03	0.12	0.05	-2.07092	0.00608722	0.0284097
POX_h09813	Hypothetical protein	13.87	16.02	15.5	23.74	36.3	29.14	1.12085	2.20575e-08	3.00345e-07
POX_h09819	Hypothetical protein	11.73	10.63	12.15	22.45	22.89	24.17	1.16053	3.00402e-22	1.09268e-20
POX_h09821	Hypothetical protein	2.23	2.42	3.08	5.4	7.37	6.55	1.47372	2.01373e-08	2.76006e-07
POX_h09822	Hypothetical protein	11.41	9.05	13.84	32.11	28.08	26.41	1.48849	2.72291e-16	7.1172e-15
POX_h09850	Hypothetical protein	59.48	55.53	63.53	19.33	17.75	25.82	-1.35252	9.19499e-14	1.98868e-12
POX_h09864	Hypothetical protein	10.46	12.22	13.48	28.41	41.23	27.37	1.56909	6.70955e-15	1.5936e-13
POX_h09881	Hypothetical protein	22.53	19.94	28.86	8.15	11.27	8.37	-1.20674	2.70537e-09	4.04949e-08
POX_h09882	Hypothetical protein	5.2	2.89	8.89	1.21	0.36	1.07	-2.52358	0.000630682	0.00403257
POX_h09885	Hypothetical protein	46.8	50	45.31	143.79	148.01	157.15	1.80631	2.72063e-52	2.26422e-50
POX_h09886	Hypothetical protein	45.3	39.36	42.86	114.85	109.68	107.63	1.44944	1.76703e-51	1.43613e-49
POX_h09890	Hypothetical protein	23.93	24.02	23.95	8.96	8.99	8.29	-1.30615	2.19199e-19	6.88921e-18
POX_h09900	Hypothetical protein	1719.81	2059.19	2173.81	561.36	898.01	1016.92	-1.10755	4.03968e-06	4.08008e-05
POX_h09911	Hypothetical protein	2.45	2.54	1.39	11.63	11.97	9.69	2.51935	1.8272e-23	7.01416e-22
