# Supplementary material for: Arginine methyltransferases PRMT2 and PRMT3 are essential for biosynthesis of plant-polysaccharide-degrading enzymes in Penicillium oxalicum
Source: PLoS Genet. 2023 Jul 31;19(7):e1010867. doi: 10.1371/journal.pgen.1010867 (PMC10414604; doi:10.1371/journal.pgen.1010867)
Supplement: S2 Dataset — (XLSX) [file pgen.1010867.s015.xlsx]

## Sheet: Sheet1
S2 Dataset. List of 2552 differentially expressed genes in the ΔcxrA;G418R+ as compared with the background strain Δku70;hphR+ grown on Avicel.
Gene ID	Protein annotation	Δku70;hphR+_1	Δku70;hphR+_2	Δku70;hphR+_3	ΔcxrA;G418R+_1	ΔcxrA;G418R+_2	ΔcxrA;G418R+_3	Log2 Fold change	P-value	FDR
POX_a00713	Acetyl xylan esterase	166.14	116.84	397.76	84.72	87.2	117.87	-1.46582	0.00535908	0.0104097
POX_g09330	Acetyl xylan esterase	14.56	13.13	24.64	9.13	9.11	9.97	-1.30665	2.99337e-07	1.03839e-06
POX_f08277	Acetyl xylan esterase	632.45	519.83	863.45	298.17	294.61	295.98	-1.5955	1.49987e-20	1.38265e-19
POX_e06536	Alpha-galactosidase	174.51	161.14	317.18	12.46	11.83	9.99	-4.66863	1.32047e-80	5.91021e-79
POX_c03492	Alpha-L-arabinofuranosidase	642.09	522.58	961.75	67.33	58.6	49.96	-4.01218	3.21337e-79	1.39682e-77
POX_c03491	Alpha-L-arabinofuranosidase	42.71	34.94	75.71	13.15	12.04	11.18	-2.49083	6.26234e-22	6.18794e-21
POX_a00012	Alpha-L-arabinofuranosidase	6.22	4.61	6.2	20.07	19.57	16.03	1.29699	1.73093e-11	8.82421e-11
POX_a01877	APSES transcription factor	0	0	0	0.27	0.49	0.17	4.27435	0.0170394	0.0299479
POX_f08200	APSES transcription factor	140	150.84	149.44	77.15	80.52	89.78	-1.13059	1.96287e-33	3.07623e-32
POX_a01928	Beta-D-xylosidase	8	10.74	7.22	4.86	5.12	5.18	-1.20883	9.22665e-09	3.74706e-08
POX_d05464	Beta-D-xylosidase	18.02	20.19	21.63	8.06	8.73	10.54	-1.55854	2.01892e-19	1.75522e-18
POX_a00185	Beta-D-xylosidase	25.59	19.57	10.73	326.77	269.38	188.65	3.38424	4.46537e-31	6.53293e-30
POX_b03072	Beta-glucosidase	123.26	119.18	160.8	31.09	33.18	39.61	-2.37654	5.21571e-49	1.23252e-47
POX_g09351	Beta-glucosidase	8.24	8.13	10.94	3.61	2.93	2.97	-1.93905	2.44076e-19	2.11153e-18
POX_a00456	Beta-glucosidase	1.6	0.85	0.62	2.69	2.31	4.7	1.28994	0.00800862	0.0150525
POX_f08346	Beta-glucosidase	619.09	665.75	411.86	188.16	298.38	491.25	-1.28503	0.00494601	0.00967853
POX_g09069	Beta-glucosidase	31.27	35.97	53.42	7.31	7.64	8.34	-2.79385	5.92106e-41	1.19359e-39
POX_e06772	Beta-glucosidase	205.6	215.25	211.38	30.27	32.13	38.95	-3.06449	1.26905e-117	9.30903e-116
POX_a00284	Beta-glucosidase	70.04	61.35	81.47	29.18	26.34	27.52	-1.77791	9.20183e-45	2.02498e-43
POX_a00961	Beta-glucosidase	43.05	44.87	81.96	34.2	32.7	32.73	-1.08839	1.07002e-06	3.4788e-06
POX_e06434	Beta-glucosidase	1.18	0.83	0.5	0.08	0.07	0.22	-3.2085	3.12146e-06	9.62685e-06
POX_a01167	Beta-mannosidase	53.98	55.1	83	24.24	27.03	32.16	-1.23094	1.2931e-12	7.22698e-12
POX_b03027	bZIP transcription factor	150.97	193.6	235.73	91.21	101.7	114.49	-1.33784	3.17538e-13	1.8562e-12
POX_b02345	bZIP transcription factor	1.04	0.52	0.49	2.6	3.95	4.08	1.96571	0.00219865	0.00457532
POX_b02401	bZIP transcription factor	13.68	14.04	11.75	1.61	1.77	2.71	-3.13731	1.11027e-33	1.74781e-32
POX_e06603	bZIP transcription factor	3.02	3.68	5.31	15.49	13.56	13.01	1.39178	4.97266e-05	0.000131876
POX_h09785	bZIP transcription factor	70.52	84.45	93.63	41.47	40.21	36.98	-1.49089	1.66304e-26	2.03083e-25
POX_h09449	bZIP transcription factor	188.76	248.97	197.84	128.72	134.67	154.56	-1.0312	2.77297e-10	1.28525e-09
POX_g08579	bZIP transcription factor	6.62	5.36	4.49	26.1	26.83	29.97	1.91109	4.28226e-15	2.83241e-14
POX_b02549	bZIP transcription factor	0.32	0.26	1.17	3.78	3.26	3.31	2.38814	0.000241795	0.000581662
POX_a00092	C2H2 zinc finger transcription factor	2.81	2.55	3.1	14.76	14.45	14.01	1.93376	2.80773e-39	5.36312e-38
POX_a00634	C2H2 zinc finger transcription factor	77.46	57.09	66.2	26.14	28.29	19.99	-1.52618	2.60876e-15	1.75072e-14
POX_d05049	C2H2 zinc finger transcription factor	101.54	104.18	117.78	59.79	59.42	57.65	-1.24568	6.35954e-41	1.27954e-39
POX_a01691	C2H2 zinc finger transcription factor	7.75	6.69	6.24	3.3	3.4	1.97	-1.55036	3.24547e-12	1.75265e-11
POX_a01599	C2H2 zinc finger transcription factor	99.4	131.98	175.1	18.29	16.09	17.18	-3.39995	7.41935e-59	2.11242e-57
POX_a01508	C2H2 zinc finger transcription factor	44.54	43.9	42.48	13.94	14.31	13.12	-1.67239	2.03597e-59	5.84401e-58
POX_b02461	C2H2 zinc finger transcription factor	565.45	541.97	578.93	205.73	211.57	246.97	-1.72875	3.6592e-53	9.54374e-52
POX_b03034	C2H2 zinc finger transcription factor	64.93	80.86	98.51	28.18	25.67	19.15	-2.16713	2.73429e-28	3.62388e-27
POX_c03558	C2H2 zinc finger transcription factor	138.29	134.65	166.17	2.44	1.76	2.55	-6.12727	0	0
POX_c04377	C2H2 zinc finger transcription factor	383.88	391.55	484.19	9.9	9.21	8.73	-5.91974	0	0
POX_c04470	C2H2 zinc finger transcription factor	89.51	87.06	54.9	1.67	2.04	1.64	-5.9288	3.9817e-165	5.06731e-163
POX_f07563	C2H2 zinc finger transcription factor	71.97	98.41	93.64	29.2	22.17	24.74	-2.22051	2.00065e-34	3.2264e-33
POX_f07463	C2H2 zinc finger transcription factor	90.58	85.31	73.11	42.81	44.47	51.37	-1.26874	1.17697e-17	9.20915e-17
POX_d05267	C2H2 zinc finger transcription factor	23.57	22.9	17.96	52.28	67.24	102.94	1.25803	9.53783e-07	3.11528e-06
POX_d05688	C2H2 zinc finger transcription factor	213.6	219.23	203.69	104.14	95	99.46	-1.02368	2.12907e-32	3.2546e-31
POX_d04831	C2H2 zinc finger transcription factor	20.95	12.67	18.35	4.64	5.71	8.13	-1.91102	5.67268e-12	3.00053e-11
POX_c04334	C2H2 zinc finger transcription factor	0	2.18	0.25	14.31	15.08	22.92	3.97997	0.0110708	0.0202566
POX_c03606	C2H2 zinc finger transcription factor	96.2	87.57	84.91	257.51	247.81	269.52	1.10624	1.37207e-25	1.60323e-24
POX_e07047	C2H2 zinc finger transcription factor	14.07	13.48	11.67	40.25	45.3	53.96	1.40667	3.18866e-15	2.12772e-14
POX_e07192	C2H2 zinc finger transcription factor	212.88	269.87	191.27	102.66	87.42	112.77	-1.58284	3.70313e-19	3.18018e-18
POX_g08653	C2H2 zinc finger transcription factor	109.45	121.58	128.27	346.74	340.08	388.48	1.15836	3.97981e-23	4.19549e-22
POX_g08654	C2H2 zinc finger transcription factor	284.51	259.82	279.82	1293.62	1281.25	1272.36	1.80363	4.75793e-104	3.02759e-102
POX_g09274	C2H2 zinc finger transcription factor	13.77	14.57	13.37	39.02	42.87	45.51	1.18528	5.79243e-18	4.62825e-17
POX_d06068	C2H2 zinc finger transcription factor	0	0.2	0	4.3	2.95	4.63	5.13834	0.000129525	0.000324905
POX_d05671	Cellobiohydrolase	8200.78	6721.44	12810.4	1842.34	2125.63	3007.6	-2.4039	5.94838e-22	5.88873e-21
POX_d04867	Cellobiohydrolase	5897.83	5276.47	8765.29	1115.14	1221.46	1588.1	-2.76034	8.7832e-40	1.7086e-38
POX_h09894	Centromere protein B transcription factor	3.94	2.47	2.75	9.13	7.8	8.56	1.06478	2.73377e-06	8.49319e-06
POX_e06803	Centromere protein B transcription factor	120.12	120.39	128.16	36.79	37	38.86	-2.13354	5.61424e-106	3.68343e-104
POX_a01275	Endo-1,3(4)-β-glucanase	12.64	12.11	12.85	44.03	42.16	38.16	1.30435	1.71726e-18	1.42047e-17
POX_h09767	Endo-1,4-beta-mannanase	61.83	74.88	164.22	21.91	31.54	45.71	-2.01262	0.000117738	0.000297103
POX_b01946	Endo-1,4-beta-mannanase	4490.79	4854.8	4221.52	1395.85	1750.71	2499.99	-1.60388	6.75915e-15	4.41539e-14
POX_a01871	Endo-1,4-beta-xylanase	1114.44	974.38	1423.89	183.27	207.25	289.73	-2.78441	3.69563e-43	7.90222e-42
POX_e06720	Endo-1,4-beta-xylanase	1111.74	967.67	1249.27	176	195.59	253.32	-2.83073	3.94668e-66	1.32767e-64
POX_g08543	Endo-1,4-beta-xylanase	3863.88	3445.26	4534.1	1022.12	1131.64	1380.48	-2.21378	8.02797e-44	1.73769e-42
POX_c03490	Endo-1,4-beta-xylanase	362.96	275.97	420.07	14.69	12.72	9.99	-5.23976	2.88828e-176	4.35841e-174
POX_c04184	Endo-1,4-beta-xylanase	530.32	555.51	425.22	215.58	239.59	284.59	-1.45436	2.84482e-18	2.32045e-17
POX_e06440	Endo-1,4-beta-xylanase	18.06	15.11	29.35	6.37	5.45	7.67	-1.35923	1.59333e-07	5.70906e-07
POX_b02731	Endo-1,4-beta-xylanase	8.66	6.84	10.42	3.79	4.42	5.59	-1.33039	0.000169955	0.000417012
POX_b03446	Endo-1,4-beta-xylanase	628.42	713.6	866.7	185.13	224.14	311.79	-2.03313	1.16539e-22	1.19398e-21
POX_d04884	Endo-1,4-β-glucanase	1020.85	846.22	1569.55	568.65	546.07	591.55	-1.35487	3.90619e-11	1.93532e-10
POX_a00030	Endo-1,4-β-glucanase	1547.61	1404.98	1890.43	371.7	442.87	597.47	-1.76421	1.16722e-25	1.36689e-24
POX_a00764	Endo-1,4-β-glucanase	6398.1	5545.08	7191.54	2535.05	2889.28	3857.89	-1.46046	1.9325e-16	1.39433e-15
POX_f07846	Endo-1,4-β-glucanase	78.08	73.21	59.49	30.8	35.83	47.62	-1.30662	5.332e-11	2.61476e-10
POX_c03950	Endo-1,4-β-glucanase	1710.15	1361.84	1617.19	484.05	528.61	688.56	-1.88045	2.98041e-31	4.3908e-30
POX_b02748	Endo-1,4-β-glucanase	94.79	101.79	161.8	9.34	11.8	13.99	-3.7706	5.5348e-55	1.49143e-53
POX_e06915	Endo-1,4-β-glucanase	169.58	130.6	221.47	12.95	15.55	20.45	-3.83182	4.7231e-63	1.50725e-61
POX_h09768	Endo-1,4-β-glucanase	142.72	136.3	395.02	33.85	29.65	30.48	-3.25091	6.55383e-11	3.19024e-10
POX_a01003	Endo-1,5-alpha-L-arabinosidase	11.37	13.88	13.73	0.37	0.55	0.54	-5.19102	1.66845e-52	4.33018e-51
POX_a00005	Endo-1,5-alpha-L-arabinosidase	9.61	5.35	12.74	5.31	4.78	3.69	-1.41076	6.29653e-05	0.000164752
POX_b03436	Exo-alpha-L-1,5-arabinanase	5.69	5.81	5.71	24.76	32.06	45.88	2.15414	5.74086e-16	4.00533e-15
POX_a00656	Exo-alpha-L-1,5-arabinanase	6.22	5.49	5.17	20.42	17.79	15.35	1.45879	6.48774e-17	4.84996e-16
POX_a01927	Exo-alpha-L-1,5-arabinanase	44.99	57.13	40.56	18.09	22.37	26.03	-1.48305	8.18537e-13	4.66103e-12
POX_d06116	Feruloyl esterase	326.42	303.53	487.56	21.95	18.21	13.85	-4.78601	3.14288e-108	2.11454e-106
POX_a01259	Feruloyl esterase	2.01	1.29	2.84	9.09	7.52	7.95	1.60266	2.02504e-05	5.62463e-05
POX_a00813	Feruloyl esterase	23.09	19.93	35.48	6.92	7.51	6.81	-2.30237	9.49845e-24	1.03542e-22
POX_a01199	Feruloyl esterase	35.56	29.72	36.8	19.78	22.53	22.78	-1.06864	1.55618e-14	9.91432e-14
POX_g09100	GATA type zinc finger transcription factor	43.48	49.5	52.58	29.16	25.71	26.61	-1.26149	6.80872e-25	7.68382e-24
POX_f07472	GATA type zinc finger transcription factor	50.51	71.88	63.52	39.22	35.44	37.19	-1.16121	5.488e-13	3.16429e-12
POX_g08613	GATA type zinc finger transcription factor	102.8	106.62	126.52	40.42	41.99	40.46	-1.58417	8.6049e-50	2.10402e-48
POX_b03048	Grainyhead/CP2 transcription factor	62.16	65.07	72.45	39	40.09	46.83	-1.08758	3.37485e-17	2.57019e-16
POX_a01462	HMG transcription factor	1.58	3	0.92	0.1	0.17	0.63	-3.08657	3.18369e-05	8.63618e-05
POX_d06066	HMG transcription factor	31.46	36.41	33.51	13.7	12.67	14.79	-1.39384	1.35685e-29	1.86135e-28
POX_f08102	Homeobox transcription factor	42.01	39.4	31.68	3.42	2.89	2.63	-4.07812	2.07373e-65	6.91002e-64
POX_b02211	Homeobox transcription factor	0.28	0.21	0.21	1.01	0.95	1.09	1.69226	0.00557717	0.0108055
POX_d05597	Homeobox transcription factor	329.29	319.24	339.63	70.08	62.4	64.22	-2.75145	2.18466e-228	5.49442e-226
POX_a00673	Homeobox transcription factor	108.93	102	110.46	66.57	66.3	75.69	-1.04561	2.66431e-23	2.84849e-22
POX_a01307	Homeodomain-like transcription factor	80.39	75.5	82.87	38.46	37.95	39.76	-1.46084	1.76652e-69	6.41227e-68
POX_a01306	Homeodomain-like transcription factor	70.13	72.76	75.95	43.93	43.9	48.33	-1.10759	2.1907e-28	2.91073e-27
POX_f07869	L-galactonate dehydratase	39.27	37.15	41.21	179.74	154.62	140.15	1.58937	3.37826e-40	6.65757e-39
POX_g09366	Lytic polysaccharide monooxygenases	553.34	474.29	817.07	19.44	28.04	35.94	-4.88145	4.79257e-84	2.28036e-82
POX_b02315	Lytic polysaccharide monooxygenases	4930.94	3780.78	8135.59	125.47	145.39	189.11	-5.60509	7.09965e-105	4.57278e-103
POX_c04131	Lytic polysaccharide monooxygenases	38.2	37.42	22.25	16.62	15.24	16.2	-1.35857	4.05153e-10	1.84865e-09
POX_a01930	Major facilitator, sugar transporter-like	224.87	260.38	208.6	124.64	135.88	171.93	-1.10596	5.48325e-11	2.68519e-10
POX_c03487	Major facilitator, sugar transporter-like	86.15	89.36	113.85	25.69	28.11	29.3	-2.22072	2.03357e-51	5.18854e-50
POX_c04488	Major facilitator, sugar transporter-like	12.66	11.12	13.67	6.38	6.56	7.84	-1.27963	7.6657e-13	4.38401e-12
POX_g09022	Mating-type protein MAT alpha 1	3.82	4.21	2.4	1225.88	1125.34	1104.86	7.92876	0	0
POX_a00736	Myb transcription factor	18.1	13.44	20.54	7.18	9.99	12.08	-1.25088	0.000176309	0.0004314
POX_a00252	Myb transcription factor	27.75	23.68	18.92	8.27	11.38	15.01	-1.44973	6.01927e-10	2.70675e-09
POX_e07032	Myb transcription factor	133.45	184.53	160.74	11.29	9.79	10.62	-4.34255	5.18449e-125	4.2126e-123
POX_d05853	Myb transcription factor	27.37	31.81	27.36	86.86	77.08	75.11	1.03919	3.59291e-16	2.54029e-15
POX_c03717	Negative transcriptional regulator	84.94	65.85	60.22	366.53	325.5	249.17	1.7361	3.63872e-20	3.28511e-19
POX_h09413	Pectate lyase	9.68	9.11	8.24	45.48	35.97	34.31	1.67488	1.87392e-18	1.54642e-17
POX_g09173	Pectin lyase	9.53	7.2	27.21	5.49	5.79	4.57	-1.85854	5.04916e-06	1.51993e-05
POX_g08964	Pectinesterase	10.68	12.81	13.26	39.69	31.43	28.9	1.01843	5.22458e-08	1.97097e-07
POX_a01166	Pectinesterase	2.05	2.03	2.35	1.66	1.15	1.02	-1.17089	2.15221e-05	5.96374e-05
POX_b03463	Polygalacturonase	1.25	1.08	1.65	15.49	13.74	10.5	2.91207	7.35193e-41	1.4764e-39
POX_d04874	Polygalacturonase	34.1	36.22	71.89	452.9	452.61	479.62	2.86924	1.71705e-30	2.4378e-29
POX_d05886	Polygalacturonase	2.34	1.39	2.42	0.9	0.85	0.55	-1.81896	0.000141702	0.000352852
POX_e06193	RFX transcription factor	21.01	24.15	27.44	15.06	15.81	15.29	-1.07723	3.04945e-14	1.90938e-13
POX_e07312	Rhamnogalacturonan acetylesterase	0.95	0.59	0.3	6.02	6.77	5.54	2.90548	1.75166e-07	6.24673e-07
POX_g09254	Rhamnogalacturonan endolyase	11.93	11.42	24.69	7.61	6.73	8.69	-1.09724	0.000135895	0.000339273
POX_c03480	Rhamnogalacturonan endolyase	0.82	0.76	1.04	10.13	7.79	7.57	2.86979	3.32219e-24	3.67844e-23
POX_d05147	Rhamnogalacturonan endolyase	0.11	0.18	0.11	3.6	3.14	3.39	4.21773	2.41376e-12	1.31629e-11
POX_a00706	Rhamnogalacturonan hydrolase	68.72	49.33	235.99	25.65	35.91	43.94	-2.14969	0.00216745	0.00451458
POX_b02031	Rhamnogalacturonan hydrolase	28.35	23.11	39.77	7.47	6.44	6.79	-2.55459	8.39015e-31	1.20415e-29
POX_c04034	Sugar transporter, conserved site	143.66	137.29	120.21	31.69	32.67	37.88	-2.41585	1.44048e-73	5.67753e-72
POX_c04515	Sugar transporter, conserved site	41.81	41.08	53.16	1.09	1.07	0.77	-5.94665	5.84888e-127	4.86471e-125
POX_e06202	Sugar transporter, conserved site	1.9	1.38	2.72	0.18	0.05	0.11	-4.5089	1.06688e-10	5.09932e-10
POX_a00006	Sugar/inositol transporter	162.88	157.54	210.68	66.68	69.04	80.06	-1.71876	7.12772e-31	1.03137e-29
POX_b01944	Sugar/inositol transporter	1.54	0.71	1.44	5.97	5.86	4.9	1.79137	4.63649e-08	1.75917e-07
POX_b03107	Sugar/inositol transporter	318.5	326.34	216.05	68.78	61.26	54.55	-2.64899	2.35699e-45	5.24145e-44
POX_c04047	Sugar/inositol transporter	7582.29	7760.49	7422.34	2887.53	3352.24	4617.4	-1.48869	2.46023e-16	1.76305e-15
POX_c04185	Sugar/inositol transporter	2246.82	2204.83	2074.08	795.06	942.13	1242.57	-1.55132	1.14532e-18	9.60157e-18
POX_c04123	Sugar/inositol transporter	0.07	0.05	0	9.78	9.5	9.28	7.3827	1.72484e-12	9.52402e-12
POX_c04320	Sugar/inositol transporter	23.2	29.49	31.62	11.2	12.95	14.73	-1.54281	2.18736e-16	1.57082e-15
POX_e06200	Sugar/inositol transporter	0.82	0.9	1.35	15.68	12.07	14.51	3.466	1.01525e-38	1.9082e-37
POX_e07146	Sugar/inositol transporter	0.18	0.05	0.23	3.22	2.62	2.76	3.88307	5.44022e-10	2.45787e-09
POX_e07164	Sugar/inositol transporter	1.87	0.97	1.54	13.42	15.38	20.41	3.09292	3.46673e-26	4.17549e-25
POX_f07452	Sugar/inositol transporter	349.21	350.6	373.63	107.52	116.5	127.06	-2.03401	1.96574e-76	8.1428e-75
POX_f07454	Sugar/inositol transporter	29.37	29.38	93.16	7.72	5.61	5.46	-3.42942	2.29603e-09	9.87096e-09
POX_f07612	Sugar/inositol transporter	4.32	3.38	2.74	2.31	1.82	1.88	-1.21459	7.48076e-05	0.000193532
POX_f07704	Sugar/inositol transporter	201.56	247.77	195.42	85.3	90.83	110.3	-1.59631	3.41803e-22	3.42225e-21
POX_f08247	Sugar/inositol transporter	74.76	55.9	98.72	49.19	47.5	45.4	-1.10671	5.23215e-09	2.17502e-08
POX_g08601	Sugar/inositol transporter	38.33	34.39	38.81	25.45	22.31	24.01	-1.05635	7.00462e-19	5.93342e-18
POX_g09312	Sugar/inositol transporter	0.56	0.23	0.29	1.82	1.05	1.33	1.55005	0.00794405	0.0149471
POX_h09727	Sugar/inositol transporter	36.15	38.15	23.14	6.82	6.44	5.14	-2.83071	2.9797e-33	4.65601e-32
POX_h09855	Sugar/inositol transporter	12.13	10.4	14.48	5.55	6.41	6.34	-1.43539	2.75894e-12	1.49834e-11
POX_a00364	Sugar/inositol transporter	31.3	29.17	29.5	9.47	6.85	6.8	-2.37778	1.33785e-46	3.05221e-45
POX_g08649	Sugar/inositol transporter	9.02	7.44	10.07	34.89	28.04	27	1.34437	9.03197e-15	5.85664e-14
POX_g08936	Sugar/inositol transporter	13.44	16.59	17.15	8.51	7.11	6.4	-1.52231	5.17306e-16	3.62354e-15
POX_c03714	SUN family beta-glucosidase	27.93	37.71	39.26	8.22	10.18	13.89	-2.1265	1.0691e-19	9.46593e-19
POX_a00772	SUN family beta-glucosidase	645.93	716.99	818.87	363.13	329.16	362.06	-1.47173	6.74412e-35	1.10963e-33
POX_a01197	Tannase	3.08	2.39	3.09	19.16	20.75	20.67	2.40914	3.1953e-38	5.9318e-37
POX_g08594	Tannase	19.29	14.91	20.56	9.28	9.69	9.52	-1.35936	1.8917e-16	1.36582e-15
POX_h09782	Winged helix repressor DNA-binding domain	87.84	83.5	86.34	272.04	246.33	240.74	1.13462	5.36734e-36	9.11498e-35
POX_e07119	Winged helix repressor DNA-binding domain	40.27	36.55	36.81	21.8	20.37	23.18	-1.22086	1.47444e-26	1.8047e-25
POX_c04517	Winged helix repressor DNA-binding domain	355.45	339.46	468.45	1.69	1.22	0.34	-8.85212	1.72599e-210	3.64632e-208
POX_d06137	Winged helix repressor DNA-binding domain	10.81	8.58	16.39	3.83	3.34	4.12	-2.07959	6.19171e-13	3.55838e-12
POX_e06154	Winged helix repressor DNA-binding domain	977.14	735.24	903.96	30.56	30.44	30.57	-5.06237	0	0
POX_f07754	Winged helix repressor DNA-binding domain	43.7	33.62	31.47	2.48	2.07	2.54	-4.61315	2.71048e-102	1.70421e-100
POX_a01804	Winged helix repressor DNA-binding domain	0.67	0.48	0.59	4.29	3.72	3.43	2.30588	1.01537e-22	1.04637e-21
POX_a00431	Winged helix repressor DNA-binding domain	0.46	0.56	0.09	2	1.71	1.53	1.78671	0.00770625	0.0145333
POX_g09062	Winged helix repressor DNA-binding domain	616.07	574.72	584.25	307.53	306.35	343.67	-1.30532	3.69879e-42	7.75205e-41
POX_b02042	Winged helix repressor DNA-binding domain	13.72	15.05	11.51	50.48	52.89	58.12	1.57394	3.49071e-20	3.15959e-19
POX_a00746	Winged helix repressor DNA-binding domain	1163.72	1087.39	799.74	124.27	132.82	153.22	-3.21011	2.36942e-79	1.03422e-77
POX_f08062	Winged helix repressor DNA-binding domain	59.95	73.41	53.04	35.85	36.78	42.15	-1.12712	2.1834e-11	1.10509e-10
POX_a00965	Xyloglucan-specific endo-beta-1,4-glucanase	62.83	64.21	62.26	32.86	32.58	36.72	-1.31452	8.68906e-30	1.19821e-28
POX_f07398	Zinc finger, CCHC-type transcription factor	1.89	1.97	2.65	0.76	1.08	1.04	-1.603	6.09701e-08	2.27652e-07
POX_b02092	Zinc finger, CCHC-type transcription factor	1.56	6.21	4.16	22.75	17.47	16.77	1.81804	6.17102e-06	1.83515e-05
POX_a01628	Zinc finger, CCHC-type transcription factor	14.79	17.11	15	97.8	84.9	58.54	1.93426	1.10565e-21	1.0766e-20
POX_a00205	Zinc finger, DHHC-type transcription factor	34.52	32.57	39.45	306.85	299.16	340.48	2.76735	1.63402e-120	1.24174e-118
POX_d05027	Zinc finger, DHHC-type transcription factor	40.51	47.59	49.88	174.47	149.51	135.45	1.3095	2.38913e-20	2.18308e-19
POX_c03905	Zinc finger, GRF-type transcription factor	11.17	5.8	11.54	29.32	27.75	30.15	1.20531	3.87163e-07	1.32736e-06
POX_c04028	Zinc finger, NF-X1-type transcription factor	6.8	5.68	5.34	45.78	38.95	38.82	2.37179	3.53918e-60	1.03846e-58
POX_b02864	Zinc finger, PARP-type transcription factor	22.83	21.12	22.37	80.39	70.43	54.52	1.16593	5.33905e-13	3.08177e-12
POX_b01966	Zinc finger, Rad18-type transcription factor	31.87	27.66	30.99	151.08	147.68	144.71	1.87268	2.56865e-86	1.26788e-84
POX_a01062	Zn2Cys6 transcription factor	3.76	3.97	5.02	14.25	12.36	12.48	1.19419	2.37525e-12	1.29663e-11
POX_a00992	Zn2Cys6 transcription factor	45.66	38.1	47.85	15.56	16.07	13.87	-1.94526	4.59277e-25	5.22211e-24
POX_a00681	Zn2Cys6 transcription factor	2.4	2.69	2.14	36.67	31.86	30.74	3.35504	9.9981e-116	7.18435e-114
POX_b02666	Zn2Cys6 transcription factor	0	0	0	1.73	1.55	1.61	6.12396	5.20467e-06	1.56229e-05
POX_b03194	Zn2Cys6 transcription factor	8.11	6.87	9.81	24.68	23.83	23.06	1.11468	2.03441e-10	9.4918e-10
POX_f08352	Zn2Cys6 transcription factor	0	0	0	0.67	0.4	0.61	4.81986	0.00222702	0.0046298
POX_f07469	Zn2Cys6 transcription factor	53.79	49.7	68.08	21.23	19.91	18.07	-1.33464	2.19276e-18	1.7997e-17
POX_d04825	Zn2Cys6 transcription factor	22.31	27.74	32.58	1.86	1.5	2.14	-4.34026	2.0673e-77	8.69996e-76
POX_d06129	Zn2Cys6 transcription factor	85.25	65.2	118.51	53.33	55.37	61.37	-1.06721	5.06871e-06	1.52538e-05
POX_c04156	Zn2Cys6 transcription factor	22.98	21.55	21.09	66.1	67.34	74.96	1.24463	9.62887e-27	1.19378e-25
POX_e06717	Zn2Cys6 transcription factor	1.1	1.36	0.92	7.06	6.94	6.3	2.14679	1.5872e-14	1.01059e-13
POX_f08028	Zn2Cys6 transcription factor	9.51	7.93	13.25	2.84	3.32	1.01	-2.49095	4.78052e-09	1.99119e-08
POX_g09222	Zn2Cys6 transcription factor	5.97	6.06	6.61	28.07	27.24	23.13	1.64995	2.91478e-29	3.96252e-28
POX_d06001	Zn2Cys6 transcription factor	3.61	2.72	4.28	9.59	8.84	10.07	1.01657	0.00233018	0.00483189
POX_b02140	Zn2Cys6 transcription factor	42.18	35.15	34.38	18.75	23.46	24.87	-1.15809	3.97387e-10	1.814e-09
POX_f08033	Zn2Cys6 transcription factor	15.49	14.97	11.94	36.69	41.16	44.67	1.10489	1.88996e-08	7.44842e-08
POX_a00747	Zn2Cys6 transcription factor	269.95	227.7	147.97	99.19	98.25	116.79	-1.46308	1.45219e-11	7.44272e-11
POX_b03145	Zn2Cys6 transcription factor	0.11	0.2	0.34	1.9	2.33	2.05	2.46121	5.48505e-12	2.90419e-11
POX_a00566	Zn2Cys6 transcription factor	0.2	0.31	0.13	1.67	1.14	0.98	2.15978	0.000131234	0.00032849
POX_a00794	Zn2Cys6 transcription factor	0.38	0.4	0.09	0.93	0.76	1.48	1.41954	0.0256997	0.0436862
POX_a00763	Zn2Cys6 transcription factor	116.3	121.22	90.74	0	0	0	-14.4092	9.79172e-34	1.55067e-32
POX_b01969	Zn2Cys6 transcription factor	169.83	155.02	190.29	105.95	101.82	112.08	-1.16105	6.8469e-27	8.57933e-26
POX_b02036	Zn2Cys6 transcription factor	0.99	0.56	0.48	9.84	9.19	8.62	3.36794	4.51034e-37	7.96702e-36
POX_b02514	Zn2Cys6 transcription factor	11.23	9.7	11.89	32.76	28.45	33.26	1.10647	6.01418e-16	4.19048e-15
POX_f08361	Zn2Cys6 transcription factor	106.97	92.94	115.99	26.19	25.26	28.77	-2.38987	1.18262e-100	7.13829e-99
POX_f08229	Zn2Cys6 transcription factor	0.76	0.89	0.4	7.7	4.72	4.19	2.58022	1.3167e-11	6.79446e-11
POX_d05889	Zn2Cys6 transcription factor	9.85	7.91	9.65	21.38	23.19	30.31	1.02866	1.89049e-08	7.44842e-08
POX_d05836	Zn2Cys6 transcription factor	5.05	4.49	4.94	19.99	20.64	17.96	1.59748	8.86369e-25	9.97095e-24
POX_d05783	Zn2Cys6 transcription factor	10.34	10.81	12.33	23.78	30.34	40.84	1.08426	6.62634e-07	2.20871e-06
POX_d05821	Zn2Cys6 transcription factor	2.61	1.81	2.3	0	0	0	-9.16681	5.07865e-14	3.13351e-13
POX_d05866	Zn2Cys6 transcription factor	28.94	22.67	34.69	15.32	15.51	17.49	-1.13226	1.28927e-13	7.72905e-13
POX_d05313	Zn2Cys6 transcription factor	93.64	84.38	92.01	38.63	44.06	51.14	-1.02487	9.44291e-20	8.38902e-19
POX_c03927	Zn2Cys6 transcription factor	17.31	13.35	13.53	40.89	42.54	41.24	1.07801	6.66643e-14	4.07745e-13
POX_c03763	Zn2Cys6 transcription factor	14.35	14.45	17.19	42.21	39.78	44.41	1.03674	7.43532e-17	5.52316e-16
POX_e06195	Zn2Cys6 transcription factor	33.42	33.61	28.77	18.44	18.63	21.14	-1.14383	2.49537e-17	1.92118e-16
POX_g09369	Zn2Cys6 transcription factor	7.16	3.64	4.1	23.11	30.21	27.96	2.05248	5.83608e-06	1.73946e-05
POX_e06477	Zn2Cys6 transcription factor	20.35	15.49	19.25	7.11	7.66	11.47	-1.48997	1.08513e-11	5.6298e-11
POX_b02493	Zn2Cys6 transcription factor	57.69	54.38	47.75	3.94	3.85	4.84	-4.09087	7.37621e-141	7.14816e-139
POX_b02892	Zn2Cys6 transcription factor	42.72	38.52	41.19	111.09	113.36	124.47	1.10347	3.30302e-26	3.98286e-25
POX_f07987	Zn2Cys6 transcription factor	28.69	35.38	29.36	7.31	7.17	6.91	-2.55422	2.55184e-58	7.11216e-57
POX_d05547	Zn2Cys6 transcription factor	6.84	10.57	7.53	28.46	28.49	29.88	1.36343	2.63062e-11	1.32106e-10
POX_d05419	Zn2Cys6 transcription factor	148.96	161.08	138.7	80.8	79.75	96.57	-1.21258	9.3346e-20	8.29978e-19
POX_d05207	Zn2Cys6 transcription factor	13.29	8.97	9.19	36.86	34.53	31.38	1.29113	1.91321e-13	1.13217e-12
POX_e06539	Zn2Cys6 transcription factor	55.87	54.66	34.99	19.32	19.27	17.43	-1.25239	9.69597e-14	5.87599e-13
POX_d06104	Zn2Cys6 transcription factor	15.43	20.56	16.74	81.11	71.33	62.24	1.59454	2.98332e-21	2.83644e-20
POX_b03397	Zn2Cys6 transcription factor	30.21	25.78	38.75	18.09	19.58	22.02	-1.0843	1.15578e-09	5.08052e-09
POX_f08249	Zn2Cys6 transcription factor	14.9	14.34	21.88	5.56	5.71	5.15	-2.06054	1.53766e-21	1.48332e-20
POX_f07872	Zn2Cys6 transcription factor	27.73	21.14	19.91	8.13	9.92	14.62	-1.49646	2.1988e-09	9.47998e-09
POX_d05543	Zn2Cys6 transcription factor	1.83	1.99	1.84	40.61	39.6	31.15	3.86776	4.39406e-71	1.64009e-69
POX_e06695	Zn2Cys6 transcription factor	5.46	8.78	15.51	5.61	5.97	5.89	-1.18803	0.000371107	0.000868988
POX_g08663	Zn2Cys6 transcription factor	46.17	50.81	50.92	24.67	29.29	35.78	-1.14381	8.57878e-12	4.49047e-11
POX_c04767	Zn2Cys6 transcription factor	4.2	3.55	2.92	14.91	18.49	23.6	1.89261	4.30196e-16	3.02541e-15
POX_g09002	Hypothetical protein	57.44	59.59	55.27	238.1	258.07	288.87	2.03058	4.07864e-71	1.53319e-69
POX_f08412	Hypothetical protein	68.34	53.59	68.91	7.69	7.12	10.22	-3.35244	1.78262e-82	8.22264e-81
POX_f08505	Hypothetical protein	96.09	90.05	71.65	49.8	46.55	54.1	-1.20113	1.94362e-16	1.40044e-15
POX_g09305	Hypothetical protein	211.26	180.27	262.1	22.94	22.56	40.83	-3.35292	2.71266e-41	5.54232e-40
POX_d05665	Hypothetical protein	1847.19	1580.3	1094.68	572.17	550.14	635.65	-1.78721	1.98567e-20	1.8223e-19
POX_e07325	Hypothetical protein	36.47	32.39	46.99	196.13	192.75	183.91	1.90101	3.58979e-47	8.22537e-46
POX_c03648	Hypothetical protein	401.84	546.02	473.84	145.07	180.92	167.41	-1.93317	4.14585e-06	1.26058e-05
POX_h09700	Hypothetical protein	14.63	14.62	10.95	34.95	40.67	42.94	1.13346	5.96063e-09	2.46747e-08
POX_a01363	Hypothetical protein	186.41	148.83	173.37	594.44	630.8	712.24	1.5117	9.34099e-33	1.44042e-31
POX_c03897	Hypothetical protein	132.92	118.4	128.72	55.81	52.07	54.76	-1.64527	7.10921e-63	2.25509e-61
POX_f07945	Hypothetical protein	78.42	73.18	81.84	393.05	348.21	331.14	1.77721	3.10101e-71	1.16986e-69
POX_b02498	Hypothetical protein	34.89	37.41	39.62	117.34	96.77	90.19	1.01866	1.7229e-13	1.02472e-12
POX_b02701	Hypothetical protein	37.39	29.03	19.11	10.72	8.64	9.48	-1.99113	9.30644e-13	5.27948e-12
POX_b03359	Hypothetical protein	72.33	54.44	75.53	30.99	29.92	33.39	-1.51796	1.10585e-21	1.0766e-20
POX_c03926	Hypothetical protein	13.03	10.99	12.3	63.95	60.91	50.88	1.85889	3.00433e-26	3.63097e-25
POX_d06125	Hypothetical protein	2.04	2.55	2.77	7.26	8.73	7.37	1.23763	6.89228e-05	0.00017901
POX_e06796	Hypothetical protein	47.59	43.85	44.61	179.66	163.53	159.12	1.46215	4.74002e-49	1.12514e-47
POX_b02626	Hypothetical protein	12.66	11.8	9.23	46.39	42.72	40.42	1.51751	4.04355e-18	3.25797e-17
POX_a00384	Hypothetical protein	70.65	74.07	62.56	36.19	36.85	35.84	-1.35337	3.23349e-17	2.46965e-16
POX_a01428	Hypothetical protein	9.08	6.76	22.67	41.64	35.99	29.32	1.06284	0.00380971	0.00761727
POX_g08922	Hypothetical protein	263.52	208.42	252.96	1.72	1.98	2.51	-6.5591	1.4066e-287	5.50292e-285
POX_a01001	Hypothetical protein	14.17	16.15	13.41	0	0	0	-11.7225	7.45209e-23	7.74006e-22
POX_c03829	Hypothetical protein	9.28	3.87	3.02	14.83	18.58	21.49	1.35244	0.000141422	0.000352238
POX_b02141	Hypothetical protein	1.24	1.1	1.81	4.37	3.76	4.49	1.19275	0.00321828	0.00651738
POX_c03919	Hypothetical protein	16.24	11.97	16.73	8.71	7.08	8.63	-1.29606	3.80664e-10	1.74067e-09
POX_d06139	Hypothetical protein	58.23	61.76	130.76	6.83	6.3	7.28	-3.79011	8.91608e-42	1.85031e-40
POX_d05878	Hypothetical protein	0.78	0.16	1.07	9.42	7.7	6.44	3.1713	8.09972e-13	4.61474e-12
POX_b03168	Hypothetical protein	126.7	117.77	141.88	24.46	27.62	31.63	-2.63071	2.82543e-81	1.27e-79
POX_b02632	Hypothetical protein	52.52	29.43	55.19	21.14	26.67	36.9	-1.10627	5.31501e-05	0.000140356
POX_g08690	Hypothetical protein	78.4	75.78	128.28	18.83	19.73	29.04	-2.48048	1.20054e-23	1.30065e-22
POX_d05344	Hypothetical protein	247.1	252.05	242.01	1256.09	974.08	781.57	1.59808	1.24635e-20	1.15687e-19
POX_d04954	Hypothetical protein	5	3.32	2.86	12.34	11.25	8.26	1.12189	5.57306e-06	1.66577e-05
POX_d06020	Hypothetical protein	98.16	89.54	171.87	22.16	19.73	19.13	-2.97608	3.47354e-38	6.43702e-37
POX_f08365	Hypothetical protein	0.19	0.11	0.13	0.92	0.63	0.32	1.72073	0.0274009	0.0462728
POX_f08465	Hypothetical protein	85.26	82.11	94.84	43.87	40.8	47.23	-1.41324	1.68207e-36	2.93681e-35
POX_g09228	Hypothetical protein	10.42	6.66	4.78	0.69	0.63	0.9	-3.72752	9.80244e-23	1.01314e-21
POX_h09396	Hypothetical protein	0.02	0.05	0.02	1.34	1.18	0.94	4.76083	1.21738e-10	5.77942e-10
POX_h09742	Hypothetical protein	2.15	2.26	1.11	8.18	9.33	8.66	1.80655	1.22818e-07	4.45664e-07
POX_c04222	Hypothetical protein	49.91	48.84	37.43	461.49	493.03	530.46	3.02228	1.2631e-85	6.12023e-84
POX_a00716	Hypothetical protein	3.55	2.09	4.19	43.75	57.71	70.58	3.73948	1.92098e-21	1.84132e-20
POX_b02011	Hypothetical protein	0.93	2.11	3.57	9.1	8.9	6.77	1.48827	0.00659819	0.0126034
POX_b02216	Hypothetical protein	4.61	3.84	3.93	25.44	21.12	24.09	2.09649	2.49885e-12	1.35918e-11
POX_d05748	Hypothetical protein	37.67	47.57	38.47	15.69	10.12	13.13	-2.09403	3.31003e-23	3.51395e-22
POX_e07306	Hypothetical protein	24.17	23.29	21.63	111.32	122.02	130.91	1.97553	2.58695e-37	4.62368e-36
POX_f07533	Hypothetical protein	81.66	85.4	96.05	56.72	53.34	60.65	-1.04572	9.84105e-14	5.96049e-13
POX_g09236	Hypothetical protein	257.77	233.13	272.01	22.61	21.38	18.78	-4.02012	1.32924e-174	1.9501e-172
POX_g09258	Hypothetical protein	121.88	117.31	98.15	401.74	410.53	350.68	1.36293	9.51545e-22	9.31526e-21
POX_h09684	Hypothetical protein	18.57	22.84	20.17	315.53	278.27	257.35	3.35818	1.32473e-101	8.23127e-100
POX_b02324	Hypothetical protein	252.45	229.69	311.75	172.92	161.82	164.82	-1.08771	1.02796e-17	8.08515e-17
POX_f08144	Hypothetical protein	205.23	173.17	173.89	0.63	0.76	0.11	-8.9588	1.37633e-197	2.64331e-195
POX_b02470	Hypothetical protein	206.23	207.28	206.56	19.32	19.51	24.12	-3.60719	1.08833e-216	2.44597e-214
POX_a01292	Hypothetical protein	47.41	43.48	41.45	452.48	469.6	520.37	3.02462	1.94559e-146	2.07588e-144
POX_c04234	Hypothetical protein	164.12	142.58	205.6	57.97	45.21	41.41	-2.24475	4.26689e-39	8.09177e-38
POX_a01880	Hypothetical protein	49.42	53.92	53.08	19.96	20.38	21.02	-1.77485	2.52668e-59	7.23289e-58
POX_b02871	Hypothetical protein	35.54	34.9	51.18	25.44	25.55	26.07	-1.07779	9.11234e-11	4.36722e-10
POX_f07659	Hypothetical protein	62.05	64.97	61.26	267.84	282.05	294.85	1.73543	1.18372e-62	3.73244e-61
POX_e06520	Hypothetical protein	18.7	18.23	23.1	14.03	12.77	12.22	-1.04274	3.29697e-15	2.1986e-14
POX_h09662	Hypothetical protein	89.84	96.41	62.16	10.62	11.43	12.24	-3.17304	1.87567e-66	6.35023e-65
POX_g08659	Hypothetical protein	31.37	27.72	57.38	15.88	16.27	18.13	-1.62672	1.83826e-10	8.62237e-10
POX_f07768	Hypothetical protein	42.98	42.22	39.93	21.08	19.55	17.95	-1.51778	4.58849e-38	8.44394e-37
POX_g09283	Hypothetical protein	16.72	13.25	15.71	4.35	3.91	4.62	-2.24669	1.89065e-36	3.29553e-35
POX_b02863	Hypothetical protein	2754.26	2858.8	4125.81	1160.04	1209.89	1276.46	-1.83469	1.02518e-28	1.3725e-27
POX_b03346	Hypothetical protein	1269.54	1205.27	1462.71	609.39	606.42	726.58	-1.43926	5.81914e-31	8.46661e-30
POX_c04109	Hypothetical protein	996.61	921.49	1093.49	484.56	480.82	530.37	-1.33404	2.80463e-44	6.1336e-43
POX_a01835	Hypothetical protein	3.41	3.25	3.87	12.89	11.61	10.78	1.32414	5.51276e-15	3.62135e-14
POX_g08619	Hypothetical protein	28.85	25.69	25.94	91.96	83.35	77.41	1.2306	1.25946e-19	1.11327e-18
POX_d04879	Hypothetical protein	236.94	174	1207.93	16.35	18.63	22.52	-5.21361	5.828e-10	2.62409e-09
POX_h09692	Hypothetical protein	30.66	29.88	34.67	94.02	99.12	102.71	1.2376	7.24122e-34	1.15368e-32
POX_g08542	Hypothetical protein	1877.84	1642.47	3023.6	461.14	464.13	514.71	-2.59972	5.80036e-36	9.83455e-35
POX_a00234	Hypothetical protein	448.88	395.67	353.99	192.02	188.2	210.37	-1.41194	1.52145e-30	2.17176e-29
POX_c03779	Hypothetical protein	68.08	61.07	54.56	37.18	41.9	42.43	-1.38146	3.22129e-31	4.73248e-30
POX_f07749	Hypothetical protein	7.06	7.63	6.49	3.21	3.73	3.59	-1.54507	3.13008e-13	1.83074e-12
POX_e06966	Hypothetical protein	45.13	44.76	33.6	24.08	25.95	28.29	-1.08281	6.22621e-10	2.79603e-09
POX_a00301	Hypothetical protein	1.81	2.47	2.3	9.24	7.83	6.97	1.43686	7.23829e-10	3.23563e-09
POX_c04084	Hypothetical protein	67.64	57.4	89.48	39.63	36.5	41.53	-1.28446	1.64187e-14	1.04288e-13
POX_g08539	Hypothetical protein	1.97	2.18	2.45	1.46	1.24	1.4	-1.1116	0.00021149	0.000512495
POX_d04789	Hypothetical protein	4.5	4.66	3.89	51.03	43.72	34.77	2.88061	1.90475e-40	3.78192e-39
POX_f08212	Hypothetical protein	191.48	144.24	210.63	0.56	0.5	0.82	-8.62049	6.40193e-139	6.09222e-137
POX_c04259	Hypothetical protein	527.03	733.96	611.34	371.49	311.93	308.52	-1.32443	0.00183541	0.00386282
POX_a00324	Hypothetical protein	24.62	25.22	30.01	82.24	71.1	68.16	1.04966	5.12332e-15	3.36972e-14
POX_a00066	Hypothetical protein	23.93	26.5	26.39	98.23	94.8	97.07	1.492	3.49536e-50	8.60642e-49
POX_e07037	Hypothetical protein	132.13	129.91	186.29	59.99	57.12	66.82	-1.59542	6.8251e-24	7.47858e-23
POX_e06687	Hypothetical protein	11.64	11.75	13.67	3.66	4.52	4.35	-1.98885	5.7696e-32	8.73128e-31
POX_b02438	Hypothetical protein	67.68	62.73	71.96	234.92	210.8	205.5	1.26492	2.27078e-36	3.93863e-35
POX_a00657	Hypothetical protein	0.54	1.05	1.04	0	0	0	-8.93337	7.56083e-13	4.32638e-12
POX_a01299	Hypothetical protein	4.57	4.82	6.77	18.19	17.59	16.51	1.27589	1.70466e-13	1.0145e-12
POX_a01784	Hypothetical protein	11.76	8.81	14.74	69.22	72.21	73.64	2.19451	3.71904e-36	6.35667e-35
POX_b02281	Hypothetical protein	18.64	20.06	19.69	107.63	103.66	102.37	1.99998	5.24882e-97	2.98082e-95
POX_d06067	Hypothetical protein	19.97	20.25	21.55	160.83	153.2	148.72	2.48124	1.20841e-170	1.72493e-168
POX_g08711	Hypothetical protein	9.27	8.68	10.55	51.15	49.37	47.09	1.95201	4.67438e-68	1.64038e-66
POX_b02612	Hypothetical protein	7.19	7.99	7.86	24.76	21.99	19.79	1.10354	3.15512e-15	2.108e-14
POX_d05277	Hypothetical protein	131.49	141.44	156.43	42.46	44.22	53.24	-2.03987	1.54372e-49	3.73997e-48
POX_b02572	Hypothetical protein	103.23	108.29	102.18	43.96	41.47	49.69	-1.63969	4.98878e-44	1.08429e-42
POX_f07759	Hypothetical protein	17.13	17.04	18.14	43.7	46.66	51.95	1.05208	9.23967e-13	5.24724e-12
POX_c03605	Hypothetical protein	6.81	7.73	8.65	22.6	25.65	29.2	1.31454	2.37709e-09	1.01946e-08
POX_b02938	Hypothetical protein	10.33	9.13	10.15	30.82	31.74	30.87	1.30719	1.45199e-20	1.3442e-19
POX_d05327	Hypothetical protein	171.71	172.57	199.18	95.89	95.78	106.61	-1.28693	2.56853e-30	3.61752e-29
POX_g08985	Hypothetical protein	88.47	99.69	75.22	42.9	41.69	41.79	-1.48642	1.82504e-23	1.96113e-22
POX_a00081	Hypothetical protein	95.75	95.86	106.45	251.97	267.14	327.02	1.0846	2.31807e-15	1.56259e-14
POX_b02559	Hypothetical protein	10.05	8.24	10.04	41.95	32.79	22.25	1.83018	4.17835e-17	3.16614e-16
POX_h09522	Hypothetical protein	1.38	1.03	1.39	4.42	3.39	2.39	1.01424	0.00403399	0.0080277
POX_e06568	Hypothetical protein	84.69	95.54	138.05	45.67	43.64	41.43	-1.70218	3.95354e-19	3.39246e-18
POX_d06024	Hypothetical protein	0.91	1.05	1.16	5.67	5.61	4.35	1.90148	2.38985e-10	1.10914e-09
POX_d05202	Hypothetical protein	123.85	155.4	166.3	66.49	74.22	98.17	-1.32137	2.23973e-12	1.22455e-11
POX_b02153	Hypothetical protein	46.92	46.61	41.31	183.88	151.14	124.91	1.34372	3.37214e-17	2.56998e-16
POX_g08940	Hypothetical protein	5.2	3.56	4.72	44.08	48.79	34.61	2.83945	2.03757e-22	2.06553e-21
POX_a01810	Hypothetical protein	214.19	144.87	154.15	79.6	70.35	77.61	-1.62708	1.07953e-25	1.2689e-24
POX_a00352	Hypothetical protein	165.64	154.72	181.88	94.22	102.79	99.45	-1.17488	4.20556e-17	3.18447e-16
POX_g09293	Hypothetical protein	1.12	0.17	1.16	5.09	5.69	4.02	2.23214	4.97235e-05	0.000131876
POX_b03402	Hypothetical protein	1.78	0.99	1.45	4.31	4.05	4.15	1.1993	4.4399e-07	1.51286e-06
POX_c04066	Hypothetical protein	3.22	3.74	3.21	18.11	16	14.13	1.81241	2.19274e-26	2.6715e-25
POX_d04974	Hypothetical protein	934.81	870.55	980.9	128.03	113.94	150.89	-3.24809	1.70158e-157	2.04248e-155
POX_h09847	Hypothetical protein	67.55	60.79	66.32	41.74	43.38	43.92	-1.01412	1.16567e-21	1.13379e-20
POX_f07809	Hypothetical protein	11.31	10.36	10.89	48.43	46.11	38.17	1.60597	2.42812e-27	3.12022e-26
POX_e06560	Hypothetical protein	1.01	1.67	2.87	5.44	4.58	7.91	1.25004	0.0165674	0.0291912
POX_f07416	Hypothetical protein	4.51	4.99	4.28	2.15	1.92	2.21	-1.56448	1.30858e-13	7.83588e-13
POX_c04584	Hypothetical protein	0.53	0.25	0.19	1.91	2.03	1.66	2.14843	0.00013561	0.00033872
POX_f07876	Hypothetical protein	8.23	7.47	7.51	27.18	28.26	35.02	1.5403	5.11131e-18	4.09021e-17
POX_c04056	Hypothetical protein	488.11	423.08	562.32	185.52	186.64	191.88	-1.80343	1.7091e-51	4.37125e-50
POX_h09613	Hypothetical protein	3.67	4.2	5.47	34.71	33.04	35.23	2.52434	2.17056e-51	5.52473e-50
POX_b02961	Hypothetical protein	89.38	81.97	86.93	320.01	332.81	362.66	1.55435	5.11157e-55	1.38091e-53
POX_c04110	Hypothetical protein	30.25	33.97	30.98	109.67	101.37	87.15	1.22076	9.36305e-19	7.88063e-18
POX_c04359	Hypothetical protein	32.9	24.24	27.34	152.61	135.03	118.43	1.84588	2.32623e-35	3.8757e-34
POX_d04819	Hypothetical protein	0.15	0.04	0.1	0.95	0.81	0.44	2.57847	0.00276428	0.00565873
POX_e06258	Hypothetical protein	5.03	5.16	4.25	2.3	1.86	1.38	-1.82402	4.36195e-06	1.3221e-05
POX_e07059	Hypothetical protein	215.69	208.5	205.94	7.96	7.43	8.52	-5.1453	0	0
POX_f07897	Hypothetical protein	459.01	520.54	548.94	2308.4	2318.83	2423.61	1.78396	4.42856e-61	1.33273e-59
POX_g08731	Hypothetical protein	938.29	1097.74	980.08	639.32	581.1	623.15	-1.13308	1.9758e-22	2.0087e-21
POX_d05875	Hypothetical protein	18.43	18.66	21.64	8.99	7.38	7.83	-1.70072	3.11506e-33	4.86033e-32
POX_g08553	Hypothetical protein	176.57	177.02	126.04	51.69	52.68	62.43	-1.94926	3.29798e-28	4.34372e-27
POX_e06812	Hypothetical protein	1295.94	1246.59	1520.99	876.06	826.02	905.33	-1.05568	1.12877e-26	1.3929e-25
POX_h09743	Hypothetical protein	12.76	12.04	8.86	188.1	173.29	148.21	3.0758	2.39031e-51	6.05506e-50
POX_e07328	Hypothetical protein	26.27	16.63	14.9	0	0.1	0.11	-8.61991	3.78962e-16	2.67579e-15
POX_e06922	Hypothetical protein	19.92	16.64	20.9	55.43	54.62	49.19	1.0539	1.11652e-14	7.16946e-14
POX_f08056	Hypothetical protein	31.2	31.83	13.35	58.59	87.43	140.33	1.4836	0.00378981	0.00758178
POX_a00641	Hypothetical protein	34.06	35.26	38.66	129.3	128.26	141.55	1.46338	7.08465e-43	1.50574e-41
POX_d05045	Hypothetical protein	103.66	84.31	102.09	282.7	255.82	251.27	1.02666	3.57583e-20	3.23386e-19
POX_g08750	Hypothetical protein	18.29	21.15	22.13	69.5	68.52	70.61	1.33511	8.6783e-27	1.07973e-25
POX_g08741	Hypothetical protein	19.71	21.52	7.18	55.34	47.55	57.08	1.29326	8.95162e-05	0.000229839
POX_f07567	Hypothetical protein	1.32	1.8	1.08	8.48	8.98	8.3	2.17063	1.86069e-12	1.02207e-11
POX_c04006	Hypothetical protein	15.85	13.24	14.7	52.11	52.3	54.83	1.4435	1.40597e-36	2.4629e-35
POX_c03828	Hypothetical protein	0.21	0.13	0.1	0.6	0.71	1.26	2.12492	0.000888541	0.00197012
POX_e06483	Hypothetical protein	19.11	20.57	19.87	2.42	2.49	2.28	-3.47569	1.78416e-122	1.40643e-120
POX_b03258	Hypothetical protein	42.33	50.98	56.78	22.31	18.87	22.14	-1.66976	2.85446e-28	3.77367e-27
POX_a00596	Hypothetical protein	7.02	4.81	8.08	21.01	17.81	18.56	1.1236	5.95775e-05	0.000156197
POX_c04061	Hypothetical protein	755.92	689.14	764.79	417.75	440.01	493.33	-1.13035	9.47929e-26	1.11627e-24
POX_h09492	Hypothetical protein	56.88	26.05	60.74	5.47	6.91	0	-3.95695	0.00101837	0.002235
POX_a00798	Hypothetical protein	0.82	0.48	0.77	2.05	3.21	3.28	1.63547	0.00114088	0.00248426
POX_d05319	Hypothetical protein	29.21	25.02	29.14	12.19	10.2	13.79	-1.62675	4.86995e-23	5.10837e-22
POX_b03033	Hypothetical protein	3086.9	3100.33	3749.07	2276.76	2073.64	2247.2	-1.00715	4.86367e-24	5.34599e-23
POX_b02702	Hypothetical protein	78.64	66.27	45.15	11.57	8.5	8.26	-3.16759	7.58477e-37	1.3353e-35
POX_f07611	Hypothetical protein	0.09	0.06	0	0.51	0.6	0.75	3.1914	0.01548	0.0274724
POX_d04822	Hypothetical protein	13.66	11.91	13.18	53.64	45.13	43.18	1.45222	5.17733e-30	7.19581e-29
POX_b03304	Hypothetical protein	82.95	77.19	90.11	238.97	220.9	240.19	1.06318	3.44025e-28	4.52545e-27
POX_b03360	Hypothetical protein	269.58	263.25	299.89	16.56	15.31	19.06	-4.42771	3.03049e-294	1.2312e-291
POX_f08327	Hypothetical protein	12.63	12.22	12.3	44.3	39.34	37.99	1.28749	2.94288e-26	3.56079e-25
POX_f08136	Hypothetical protein	37.14	25.4	42.03	114.3	97.05	84.09	1.17138	5.08019e-10	2.29915e-09
POX_h09456	Hypothetical protein	14.72	18.23	17.27	2.52	3.3	3.7	-2.82817	2.33902e-49	5.62804e-48
POX_b03087	Hypothetical protein	17.35	19.56	21.35	1.87	2.25	2.86	-3.49234	7.37126e-80	3.24427e-78
POX_f07950	Hypothetical protein	1412.48	1675.26	1375.41	567.81	601.04	783.18	-1.58217	7.63098e-22	7.49824e-21
POX_b03016	Hypothetical protein	47.36	51.61	25.29	21.71	19.9	17.28	-1.50727	1.22285e-08	4.917e-08
POX_b03036	Hypothetical protein	309.59	356.53	305.2	109.59	138.52	173.07	-1.42245	1.28397e-45	2.87952e-44
POX_d05036	Hypothetical protein	2.81	3.08	6.6	14.32	15.8	16.13	1.4768	4.84502e-06	1.46139e-05
POX_b03108	Hypothetical protein	44.72	47.73	54.12	230.32	205.5	183.33	1.65504	7.42044e-38	1.34909e-36
POX_e06441	Hypothetical protein	19.87	22.44	33.38	11.34	10.27	10.63	-1.6509	3.63985e-14	2.26563e-13
POX_e06745	Hypothetical protein	18.27	13.86	15.4	8.9	9.09	13.49	-1.01669	1.12045e-05	3.21875e-05
POX_a01211	Hypothetical protein	31.08	25.19	27	963.56	776.31	636.47	4.41247	5.4771e-155	6.28854e-153
POX_b03089	Hypothetical protein	199.2	191.73	201.4	120.2	123.02	132.69	-1.07802	1.96342e-31	2.90064e-30
POX_a00980	Hypothetical protein	0.06	0.12	0.26	0.58	0.96	0.69	1.91648	0.00234247	0.00485549
POX_b02860	Hypothetical protein	2.46	3.11	3.33	8.87	7.52	7.48	1.33256	1.3326e-08	5.33796e-08
POX_b02344	Hypothetical protein	0.31	0.32	0.38	1.8	2.11	2.73	2.38328	2.94798e-07	1.02316e-06
POX_a00644	Hypothetical protein	256.1	194.05	291.31	119.12	119.72	122.73	-1.45334	5.56396e-23	5.82479e-22
POX_a01184	Hypothetical protein	0	0.06	0.24	6.86	6.04	3.75	5.34978	7.065e-11	3.43115e-10
POX_g08748	Hypothetical protein	31.3	30.95	28.05	7.68	8.5	7.92	-2.33136	7.31722e-46	1.64451e-44
POX_h09835	Hypothetical protein	3.52	3.19	3.46	2.43	1.6	2.36	-1.03082	0.0284411	0.0478609
POX_a01054	Hypothetical protein	149.01	136.92	172.99	92.49	88.18	84.07	-1.21289	4.04364e-25	4.61263e-24
POX_a01271	Hypothetical protein	104.58	111.55	123.73	50.27	46.76	55.04	-1.58327	6.25444e-40	1.22344e-38
POX_b03196	Hypothetical protein	272.78	200.64	301.34	63.16	68.75	80.33	-2.2844	1.40429e-41	2.88591e-40
POX_d05014	Hypothetical protein	15.09	14.32	17.64	180.15	192.48	222.54	3.24162	1.55631e-120	1.19125e-118
POX_e06599	Hypothetical protein	147.65	144.04	166.6	94.96	80.68	95.29	-1.18035	2.93897e-25	3.37072e-24
POX_a01333	Hypothetical protein	52.45	48.9	58.48	198.27	194.34	182.06	1.35224	1.813e-45	4.05736e-44
POX_a01816	Hypothetical protein	44.81	37.52	50.06	26.21	25.2	26.39	-1.18547	9.19901e-19	7.74873e-18
POX_e06287	Hypothetical protein	33.87	33.37	34.01	130.01	122.1	120.71	1.44769	7.50393e-64	2.42398e-62
POX_f08142	Hypothetical protein	62.52	61.96	71.05	41.11	39.03	46.75	-1.0462	4.80816e-16	3.37018e-15
POX_b02856	Hypothetical protein	7.34	10.02	13.04	5.88	5.73	6.32	-1.18539	2.24808e-07	7.90496e-07
POX_f08476	Hypothetical protein	1.96	2.58	2.1	6.78	6.61	6.98	1.18065	0.00934544	0.0173673
POX_a00928	Hypothetical protein	19.74	22.54	21.55	58.54	58.57	61.32	1.05716	2.55349e-20	2.32522e-19
POX_d05865	Hypothetical protein	0.46	0.2	1.32	4.57	4.13	6.24	2.69218	4.13004e-05	0.000110809
POX_f08305	Hypothetical protein	95.55	100.17	119.33	441.42	436.82	468.55	1.67404	1.08245e-46	2.47488e-45
POX_h09761	Hypothetical protein	0.39	0.19	0.49	2.51	2.04	1.88	2.20504	0.00204377	0.00427492
POX_a01600	Hypothetical protein	99.78	116.75	99.1	315.59	284.82	276.34	1.04704	8.38383e-17	6.18425e-16
POX_d06051	Hypothetical protein	191.55	171.76	191.57	659.26	598.81	523.89	1.26398	4.11172e-26	4.94671e-25
POX_a00078	Hypothetical protein	1.05	0.88	1.32	7.48	7.56	6.68	2.33518	1.37987e-09	6.03044e-09
POX_d06133	Hypothetical protein	60.67	52.32	48.6	38.19	34.71	31.93	-1.0468	2.29542e-15	1.5493e-14
POX_e07016	Hypothetical protein	57.19	44.38	126.95	9.16	9.21	9.91	-3.42565	2.95537e-25	3.38586e-24
POX_f08484	Hypothetical protein	0	0	0	1.32	0.74	0.63	5.45392	0.000204252	0.000496093
POX_g08951	Hypothetical protein	582.47	658.48	813.61	373.96	352.01	371.23	-1.3262	1.10434e-21	1.0766e-20
POX_b02676	Hypothetical protein	512.04	412.96	544.4	272.07	260.76	270.19	-1.29044	6.92905e-29	9.30007e-28
POX_c03854	Hypothetical protein	482.65	477.76	511.01	318.59	271.56	297.73	-1.15153	3.52432e-35	5.83502e-34
POX_d05269	Hypothetical protein	24.01	24.44	24.92	108.8	139.81	205.71	2.2121	1.72596e-23	1.85655e-22
POX_d05554	Hypothetical protein	1.02	0.93	1.27	16.74	16.71	12.59	3.42439	1.16397e-22	1.19369e-21
POX_d05530	Hypothetical protein	8.1	14.59	8.69	6.88	6.23	4.48	-1.26851	0.000199873	0.000486464
POX_h09797	Hypothetical protein	246.61	231.83	325.1	821.46	752.31	765.74	1.12532	2.18752e-16	1.57082e-15
POX_b02729	Hypothetical protein	669.77	678.4	603.04	226.85	255.71	328.3	-1.68893	6.8291e-25	7.69859e-24
POX_c04737	Hypothetical protein	0.86	0.78	1.14	8	9.21	7.93	2.76295	5.3184e-09	2.21e-08
POX_a00967	Hypothetical protein	336.5	376.42	313.61	46.6	41.65	36.19	-3.45066	8.16435e-134	7.43449e-132
POX_d05376	Hypothetical protein	81.45	70	81.1	355.96	345.52	396.24	1.819	1.484e-63	4.76459e-62
POX_f07530	Hypothetical protein	122.96	104.52	121.7	58.49	57.05	60.74	-1.40605	2.08878e-40	4.13954e-39
POX_c03592	Hypothetical protein	479	486.31	474.49	164.58	174.98	196.04	-1.82104	6.28124e-63	1.99846e-61
POX_b03023	Hypothetical protein	93.93	95.45	106.09	352.71	339.65	361.92	1.41341	1.83126e-48	4.28905e-47
POX_a00837	Hypothetical protein	1.93	1.28	2.52	7.59	8.39	6.49	1.58339	2.65281e-08	1.02983e-07
POX_f08396	Hypothetical protein	0	0	0	2.76	1.79	1.05	4.02082	0.0292778	0.049097
POX_e06390	Hypothetical protein	121.48	133.03	113.74	70.05	63.57	65.61	-1.31143	9.76072e-24	1.06291e-22
POX_e07027	Hypothetical protein	29.06	27.6	24.06	14.34	13.93	18.73	-1.20829	3.10714e-09	1.31863e-08
POX_c03553	Hypothetical protein	14.74	12.44	11.7	4.54	5.01	1.89	-2.17384	7.66035e-11	3.70326e-10
POX_a00899	Hypothetical protein	163.19	186.79	123.68	102.77	82.61	78.47	-1.27275	7.12845e-11	3.46038e-10
POX_b02397	Hypothetical protein	636.47	621.53	577.77	367.86	375.47	424.13	-1.07509	3.94589e-21	3.72813e-20
POX_e06597	Hypothetical protein	0.19	0.14	0.35	6.52	7.29	5.99	4.4846	6.26812e-08	2.33711e-07
POX_a00156	Hypothetical protein	119.37	113.56	126.73	323.62	311.53	329.66	1.00207	6.19732e-32	9.36513e-31
POX_c04782	Hypothetical protein	0	0.27	0.11	1.97	1.79	1.4	3.21035	0.000918377	0.00203244
POX_a01813	Hypothetical protein	333.75	285.85	318.24	138.31	156.77	189.78	-1.37076	6.83615e-21	6.41299e-20
POX_c04768	Hypothetical protein	0.2	0.22	0.31	0.92	0.93	0.9	1.50076	2.23683e-09	9.63215e-09
POX_f08122	Hypothetical protein	16.87	15.17	13.38	39.69	51.18	79.95	1.49239	7.80428e-10	3.48275e-09
POX_c04519	Hypothetical protein	13.43	12.49	13.03	0.22	0.16	0.29	-6.29497	2.3958e-183	3.89336e-181
POX_d05632	Hypothetical protein	36.03	31.4	42.66	5.31	5.2	6.54	-3.10987	1.27373e-93	7.0075e-92
POX_f08180	Hypothetical protein	10.49	8.72	9.29	5.24	4.89	6.21	-1.22346	1.94545e-19	1.69413e-18
POX_c04236	Hypothetical protein	26.66	25.95	34.71	9.38	7.81	7	-2.27167	2.78057e-43	5.96975e-42
POX_c04640	Hypothetical protein	0.21	0.11	0.11	1.08	0.93	0.95	2.40052	5.13886e-07	1.73424e-06
POX_c04232	Hypothetical protein	60.51	59.63	72.71	7.91	6.49	6.28	-3.6413	7.27162e-157	8.63036e-155
POX_c04252	Hypothetical protein	32.82	33.78	39.81	9.33	7.84	7.46	-2.51306	7.98974e-83	3.71787e-81
POX_h09438	Hypothetical protein	4.96	8.24	8.39	425.7	424.18	406.82	5.43426	6.05079e-169	8.4098e-167
POX_g08924	Hypothetical protein	96.3	84.67	87.24	0.75	0.73	0.57	-7.44066	0	0
POX_e06234	Hypothetical protein	0	0.08	0	0.38	0.45	0.55	3.53982	0.00718762	0.013638
POX_a01648	Hypothetical protein	0.62	0.33	0.55	5.32	5.48	6.11	3.1049	4.7744e-28	6.24159e-27
POX_a01933	Hypothetical protein	44.07	44.76	54.2	23.45	24.24	28.68	-1.33557	2.25562e-21	2.1562e-20
POX_d06134	Hypothetical protein	1.32	1.07	0.79	7.69	7.22	6.6	2.33454	6.53124e-25	7.38646e-24
POX_f07888	Hypothetical protein	147.76	158.08	154.55	91.07	89.28	95.89	-1.06416	5.80454e-30	8.05695e-29
POX_g09297	Hypothetical protein	67.34	65.1	100.1	3.82	3.48	3.89	-4.79646	2.02279e-129	1.72313e-127
POX_c03552	Hypothetical protein	6.11	4.75	5.95	2.85	1.98	2.13	-1.78529	2.85803e-13	1.67719e-12
POX_f07627	Hypothetical protein	52.15	43.99	33.72	21.23	22.41	23.57	-1.37324	3.30564e-14	2.06246e-13
POX_f08211	Hypothetical protein	23.72	21.73	28.99	0.29	0.39	0.38	-6.56095	8.7458e-78	3.71814e-76
POX_e07140	Hypothetical protein	10.6	11.04	22.14	7.16	6.69	5.35	-1.60449	4.16605e-08	1.59154e-07
POX_b01991	Hypothetical protein	10.07	7.58	7.69	36.75	31.81	35.3	1.6174	9.05012e-26	1.06812e-24
POX_d05366	Hypothetical protein	116.87	123.39	143.98	1.51	1.79	1.81	-6.66336	2.45421e-270	8.64128e-268
POX_e06746	Hypothetical protein	33.7	32.5	43.56	13.41	14.5	14.51	-1.79186	1.09312e-30	1.56671e-29
POX_e07327	Hypothetical protein	136.7	107.02	137.59	14.84	14.34	12.3	-3.68173	3.17921e-177	4.86696e-175
POX_h09404	Hypothetical protein	56.49	52.34	43.39	7.05	6.31	4.45	-3.34156	6.49476e-62	1.98278e-60
POX_c03857	Hypothetical protein	59.18	50.84	45.72	145.31	146.52	164.79	1.12995	6.87275e-17	5.12328e-16
POX_b02054	Hypothetical protein	12	4.95	14.24	288.64	327.92	399.04	4.62094	5.69701e-54	1.50821e-52
POX_e06475	Hypothetical protein	573.03	522.28	531.13	163.36	184.24	244.9	-1.87679	1.81238e-29	2.48303e-28
POX_b02075	Hypothetical protein	173.86	198.29	153.46	91.72	90.33	97.22	-1.33859	4.32603e-22	4.31093e-21
POX_g09106	Hypothetical protein	39.38	41.96	45.6	21.26	20.63	22.29	-1.40727	1.02014e-38	1.91399e-37
POX_a01423	Hypothetical protein	47.35	54.94	45.33	244.45	235.73	254.42	1.88807	1.36134e-49	3.30571e-48
POX_a01235	Hypothetical protein	0	0	0.06	4.64	3.71	3.42	7.23224	3.56664e-09	1.50217e-08
POX_h09677	Hypothetical protein	44.37	41.34	41.29	142.8	128.45	127.14	1.22609	3.28134e-39	6.24518e-38
POX_c03529	Hypothetical protein	58.82	57.97	58.81	216.82	218.5	207.14	1.44842	8.85496e-61	2.64223e-59
POX_d05852	Hypothetical protein	35.54	36.19	37.83	208.28	199.46	201.06	2.05072	1.7215e-109	1.16566e-107
POX_a01773	Hypothetical protein	67.84	54.39	69.45	21.76	22.27	27.37	-1.8441	1.52575e-34	2.48328e-33
POX_d05310	Hypothetical protein	38.76	36.58	43.6	189.39	191.81	191.66	1.31182	3.87649e-38	7.15862e-37
POX_d05285	Hypothetical protein	0.08	0.09	0.04	37.14	38.05	40.04	8.71774	8.40979e-90	4.31226e-88
POX_b02858	Hypothetical protein	5.55	7.08	6.26	2.4	2.15	3.53	-1.65543	5.93861e-13	3.4185e-12
POX_d05163	Hypothetical protein	0.05	0.17	0.16	1.56	1.43	1.26	3.02959	2.31981e-10	1.07758e-09
POX_g08861	Hypothetical protein	40.09	40.87	32.73	4.42	4.71	3.85	-3.55383	4.5045e-75	1.8371e-73
POX_h09886	Hypothetical protein	45.3	39.36	42.86	20.58	20.31	22.44	-1.02663	2.41026e-25	2.77337e-24
POX_f07798	Hypothetical protein	70.92	72.2	83.89	223.51	223.04	225.81	1.14498	2.17627e-28	2.89521e-27
POX_a01165	Hypothetical protein	12.96	11.12	31.04	88.51	76.03	57.64	1.5974	1.78125e-06	5.64346e-06
POX_b03091	Hypothetical protein	56.84	53.34	46.4	19.53	18.85	22.73	-1.78314	6.22357e-30	8.62724e-29
POX_c03616	Hypothetical protein	325.87	265.8	310.4	179.48	166.86	180.25	-1.19615	1.67774e-30	2.3852e-29
POX_a00499	Hypothetical protein	94.32	89	93.29	19.22	18.33	15.19	-2.71932	2.75781e-114	1.9165e-112
POX_b03186	Hypothetical protein	33.29	37.04	43.17	20.92	20.97	24.47	-1.19717	1.44408e-16	1.05126e-15
POX_d05895	Hypothetical protein	119.52	88.25	97.28	3.68	2.48	1.67	-5.76015	2.2436e-154	2.52119e-152
POX_e06158	Hypothetical protein	1133.48	864.7	846.15	5.01	4.59	3.96	-8.01956	0	0
POX_a01101	Hypothetical protein	203.05	194.2	243.5	97.75	97.09	103.59	-1.5227	2.72855e-39	5.22132e-38
POX_e06329	Hypothetical protein	83.32	84.71	97.28	46.58	41.81	42.71	-1.43777	1.40892e-32	2.16315e-31
POX_b02600	Hypothetical protein	76.74	86.7	91	45.51	50.78	60.87	-1.11849	1.5021e-12	8.32021e-12
POX_b02747	Hypothetical protein	504.99	457.72	617.7	221.76	258.3	316.52	-1.40502	1.48698e-16	1.081e-15
POX_f07975	Hypothetical protein	10.92	11.94	14.18	5.95	6.98	5.67	-1.22095	2.06549e-07	7.29935e-07
POX_g08534	Hypothetical protein	1.37	0.77	1.85	4.91	4.28	4.72	1.4052	0.000230149	0.000555291
POX_e06814	Hypothetical protein	25.57	24.45	27.65	200.41	192.16	201.51	2.51451	1.99392e-119	1.49374e-117
POX_f07792	Hypothetical protein	21.15	19.84	25.42	68.6	68.06	50.25	1.07477	1.11621e-09	4.91273e-09
POX_c04347	Hypothetical protein	7.73	6.17	7.92	0.1	0.25	0.36	-5.42317	2.26722e-39	4.35429e-38
POX_g09079	Hypothetical protein	260.37	270.85	423.87	9.23	8.99	8.05	-5.60332	7.0676e-176	1.05148e-173
POX_h09434	Hypothetical protein	0.18	0	0.08	1.05	0.23	1.03	2.8246	0.0227529	0.0390619
POX_a00498	Hypothetical protein	290.85	274.13	408.66	5.82	4.8	3.1	-6.56285	1.33075e-188	2.34278e-186
POX_a00537	Hypothetical protein	178.32	160.37	267.32	30.74	25.73	28.73	-3.24918	7.85182e-66	2.62464e-64
POX_c03901	Hypothetical protein	0.39	0.21	0.26	3.68	3.27	3.22	3.17499	6.69954e-12	3.51726e-11
POX_c03942	Hypothetical protein	27.32	21.07	43.64	19.49	18.53	19.64	-1.089	4.57739e-06	1.38502e-05
POX_e06162	Hypothetical protein	1208.38	1029.68	1280.03	22.39	21.7	18.09	-6.24126	0	0
POX_a01545	Hypothetical protein	5.22	4.59	4.64	13.66	13.01	13.72	1.06218	1.62963e-10	7.67352e-10
POX_a01019	Hypothetical protein	7.31	6.34	7.18	17.64	19.8	31.77	1.31338	3.09353e-07	1.07173e-06
POX_b03289	Hypothetical protein	11.42	6.94	8.93	2.1	1.57	0.98	-2.93951	4.01077e-11	1.98527e-10
POX_g08952	Hypothetical protein	30.91	28	22.72	102.71	94.55	85.98	1.36983	7.93592e-21	7.43148e-20
POX_a01149	Hypothetical protein	43.46	40.84	36.96	367.36	357.15	352.96	2.71458	5.13821e-145	5.32107e-143
POX_c04213	Hypothetical protein	211.12	166.47	211.83	2.01	2.28	2.22	-6.92443	0	0
POX_c04522	Hypothetical protein	43.5	36.52	54.9	0.32	0.43	0.47	-7.22236	1.59492e-93	8.72911e-92
POX_e06858	Hypothetical protein	57.37	67.78	76.66	31.27	32.97	40.12	-1.37435	7.89558e-17	5.84041e-16
POX_g08531	Hypothetical protein	0.78	0.44	0.48	11.96	9.19	5.68	3.58212	1.59345e-17	1.23671e-16
POX_a00248	Hypothetical protein	273.28	268.27	463.09	19.72	20.79	23.01	-4.40051	6.69078e-94	3.71972e-92
POX_a00983	Hypothetical protein	274.26	301.98	433.2	145.74	185.36	276.01	-1.14974	4.60763e-06	1.39337e-05
POX_a01308	Hypothetical protein	754.8	762.84	945.16	290.11	280.16	285.21	-1.94646	1.18328e-64	3.88166e-63
POX_b02074	Hypothetical protein	289.54	288.37	293.86	131.03	142.18	160.21	-1.42999	1.19458e-34	1.94728e-33
POX_c04250	Hypothetical protein	208.71	175.79	286.82	12.79	11.47	9.9	-4.71278	7.93673e-134	7.29006e-132
POX_c04253	Hypothetical protein	150.56	131.14	194.21	3.41	3.01	3.18	-5.31344	6.76555e-233	1.78661e-230
POX_d05590	Hypothetical protein	59.56	46.07	62.02	19.26	28.66	44.14	-1.27967	2.90273e-06	8.98638e-06
POX_e06694	Hypothetical protein	72.52	69.37	68	45.59	44.82	47.23	-1.03191	1.75034e-24	1.95649e-23
POX_f08120	Hypothetical protein	16.75	13.17	9.07	40.7	74.42	135.47	2.21313	3.95265e-05	0.000106239
POX_f08130	Hypothetical protein	10.75	6.7	5.04	19.02	32.51	61.33	1.91397	0.000936722	0.00206913
POX_f08368	Hypothetical protein	17.58	12.94	7.91	38.43	36.03	39.92	1.15036	6.35053e-06	1.88588e-05
POX_g09206	Hypothetical protein	39.73	40.43	83.87	0.39	0.61	0.51	-7.18873	1.15005e-60	3.42198e-59
POX_g09223	Hypothetical protein	520	460.96	535.25	14.08	13.45	13.54	-5.62669	0	0
POX_h09659	Hypothetical protein	390.54	357.91	529.26	45.76	50.66	65.79	-3.39509	7.88445e-71	2.92223e-69
POX_a00791	Hypothetical protein	0.51	0.62	0.42	37.27	34.39	32.38	5.61698	2.63053e-73	1.03295e-71
POX_a00760	Hypothetical protein	735.47	663.36	431.25	146.51	153.14	193.07	-2.31709	2.88534e-27	3.68535e-26
POX_b01986	Hypothetical protein	0.55	0.5	0.46	3.05	2.79	2.77	2.08651	4.47143e-07	1.52311e-06
POX_d05675	Hypothetical protein	0.55	0.88	0.96	4.09	3.72	2.96	1.73712	2.85015e-05	7.77333e-05
POX_e06156	Hypothetical protein	825.13	547.18	588.52	7.85	7.16	5.62	-6.78321	6.68164e-268	2.27671e-265
POX_g08921	Hypothetical protein	62.53	64.07	88.05	22.05	19.64	21.95	-2.16346	5.64957e-40	1.10923e-38
POX_g09215	Hypothetical protein	2.54	2.05	2.74	16.01	14.15	15.08	2.3181	7.44408e-32	1.12331e-30
POX_c04512	Hypothetical protein	65.12	51.79	73.93	1.84	0.86	0.82	-6.14962	1.67371e-117	1.21927e-115
POX_c04639	Hypothetical protein	0.07	0.26	0.46	0	0	0.07	-4.04366	0.0170568	0.0299735
POX_d05811	Hypothetical protein	142.95	107.21	218.16	28.88	29.85	31.91	-2.78335	1.09744e-34	1.79447e-33
POX_e06874	Hypothetical protein	133.94	138.34	140.54	78.96	74.85	80.13	-1.24294	4.45947e-41	9.04134e-40
POX_f07757	Hypothetical protein	27.2	26.37	20.24	11.43	10.33	9.68	-1.65536	2.11757e-20	1.93998e-19
POX_f08089	Hypothetical protein	9.01	6.47	24.22	0.13	0.04	0.22	-7.04505	2.09202e-16	1.50531e-15
POX_f08121	Hypothetical protein	76.32	65.44	25.52	252.49	472.71	900.48	2.86019	1.12516e-05	3.23052e-05
POX_g09212	Hypothetical protein	0.57	0.59	1.01	0.11	0.13	0.21	-2.74553	0.000994201	0.00218559
POX_c04769	Hypothetical protein	2.49	2.52	3.79	10.37	8.69	9.12	1.34358	8.25733e-10	3.67097e-09
POX_b02996	Hypothetical protein	250.56	243.23	282.79	9.54	7.49	7.86	-5.38464	0	0
POX_c04518	Hypothetical protein	54.62	51.82	67.25	0.38	0.9	0.5	-7.0479	2.12988e-97	1.23615e-95
POX_d05887	Hypothetical protein	43.09	40.75	68.08	6.22	4.98	7.86	-3.41657	8.99628e-27	1.11797e-25
POX_h09403	Hypothetical protein	37.91	41.56	63	24.64	20.86	21.29	-1.51281	9.91554e-14	6.00217e-13
POX_g08565	Hypothetical protein	0.89	1.09	0.44	3.76	3.51	1.55	1.49593	0.00673759	0.0128627
POX_b02447	Hypothetical protein	73.99	65.75	69.43	37.38	39.16	47.29	-1.17769	5.74287e-19	4.88815e-18
POX_e06448	Hypothetical protein	56.08	54.6	54.94	26.19	23.8	26.28	-1.54209	3.12127e-47	7.19869e-46
POX_b03190	Hypothetical protein	228.98	226.03	236.04	96.46	94.45	106.13	-1.64056	4.57719e-56	1.25256e-54
POX_e07313	Hypothetical protein	303.73	288.53	157.23	134.47	150.18	176.56	-1.12551	3.73221e-06	1.13973e-05
POX_d04835	Hypothetical protein	65.16	76.56	72.13	20.2	17.86	21.98	-2.696	4.95635e-85	2.37972e-83
POX_g09214	Hypothetical protein	0.5	0.27	0.13	3.16	2.3	1.85	2.62864	7.7594e-06	2.27358e-05
POX_h09750	Hypothetical protein	86.53	82.86	94.6	34.75	35.36	39.31	-1.69223	2.4065e-56	6.60256e-55
POX_f08184	Hypothetical protein	87.12	97.64	173.38	44.72	61.07	46.5	-1.58351	0.000858272	0.00190781
POX_a00863	Hypothetical protein	193.44	258.04	181.04	632.3	588.41	580.9	1.08126	8.7237e-11	4.19047e-10
POX_d05127	Hypothetical protein	78.09	79.44	52.5	44.6	33.8	28.57	-1.40239	1.04262e-10	4.98563e-10
POX_e06218	Hypothetical protein	1.01	0.93	0.68	4.72	4.89	5.1	2.06002	6.73477e-11	3.27529e-10
POX_a01767	Hypothetical protein	396.98	329.87	441.28	228.59	226.94	228.89	-1.18798	1.15285e-23	1.25026e-22
POX_a00218	Hypothetical protein	0.97	1.05	0.81	6.41	5.66	5.32	2.18864	4.5861e-08	1.74193e-07
POX_f07902	Hypothetical protein	3.06	2.14	2.74	7.07	7.1	8.46	1.10016	1.28994e-05	3.6707e-05
POX_c04279	Hypothetical protein	4.05	3.13	5.4	27.72	28.49	25.03	2.27884	4.20886e-33	6.52836e-32
POX_e07303	Hypothetical protein	86.95	85.62	127.31	45.34	47.67	38.35	-1.60002	7.30717e-15	4.7616e-14
POX_a01845	Hypothetical protein	1006.85	793.79	2844.46	22.4	22.92	26.34	-6.42665	4.37882e-27	5.54598e-26
POX_f07338	Hypothetical protein	3.57	1.58	4.64	0.6	0.5	0.63	-2.90663	3.64853e-08	1.40041e-07
POX_g09061	Hypothetical protein	131.05	124.53	124.68	46.05	36.42	26.36	-2.22826	1.16773e-32	1.79545e-31
POX_h09821	Hypothetical protein	2.23	2.42	3.08	1.66	1.19	2.15	-1.05675	0.00217325	0.00452515
POX_h09885	Hypothetical protein	46.8	50	45.31	23.7	22.93	24.01	-1.43344	2.53201e-41	5.18326e-40
POX_a00459	Hypothetical protein	74.13	86.34	56.44	176.9	185.82	244.69	1.10147	1.08106e-08	4.36681e-08
POX_f08214	Hypothetical protein	0.16	0.2	0.2	1.97	1.61	1.15	2.62946	1.32222e-05	3.75347e-05
POX_c04698	Hypothetical protein	27.99	21.27	69.6	5.17	5.18	5.63	-3.30324	1.25634e-17	9.8156e-17
POX_c04753	Hypothetical protein	202.4	188.55	81.14	432.27	439.45	484.24	1.09508	0.000129764	0.000325386
POX_f07595	Hypothetical protein	28.72	27.68	35.24	3.96	3.98	4.37	-3.34949	5.91585e-151	6.57781e-149
POX_e06174	Hypothetical protein	34.65	31.11	36.85	2.25	1.7	1.48	-4.63968	1.54852e-191	2.82017e-189
POX_f08123	Hypothetical protein	20.8	19.45	18.42	56.29	64.19	93.19	1.44468	2.09975e-13	1.24048e-12
POX_a00753	Hypothetical protein	1515.26	1387.53	880.63	241.41	260.54	331.61	-2.60579	2.50902e-32	3.82435e-31
POX_e06168	Hypothetical protein	0.66	0.81	1.06	3.25	3.37	3.81	1.61742	4.73636e-12	2.5255e-11
POX_b03051	Hypothetical protein	16.49	17.8	20.45	56.79	53.48	54.14	1.32879	3.12208e-40	6.16421e-39
POX_g09158	Hypothetical protein	0.12	0.27	0.8	8.23	7.22	6.24	3.77473	1.96355e-11	9.95726e-11
POX_a00013	Hypothetical protein	3.39	1.86	1.41	15.67	13.68	16.5	2.37438	3.54261e-16	2.5064e-15
POX_c04108	Hypothetical protein	26.24	24.25	28.46	10.38	10.32	10.61	-1.75589	3.96399e-54	1.05205e-52
POX_a00469	Hypothetical protein	288.71	285.47	336.51	77.32	74.78	78.15	-2.405	6.14827e-119	4.57353e-117
POX_c03483	Hypothetical protein	106.09	85.78	93.16	29.18	28.1	21.74	-2.26989	1.0036e-52	2.6111e-51
POX_e06693	Hypothetical protein	24.26	25.56	26.23	10.94	8.92	11	-1.72591	2.23323e-30	3.15369e-29
POX_c03874	Hypothetical protein	98.26	72.78	61	299.23	249.35	195.87	1.25725	9.43461e-10	4.18203e-09
POX_a00564	Hypothetical protein	0	0.85	0.4	7.47	4.94	6.59	3.40157	6.68504e-08	2.48909e-07
POX_a00752	Hypothetical protein	1772.12	1548.95	980.83	366.52	418.89	464.29	-2.20748	7.62889e-24	8.35067e-23
POX_a01007	Hypothetical protein	48.14	37.27	42.67	34.05	27.13	22.54	-1.03014	3.05061e-08	1.17863e-07
POX_b03400	Hypothetical protein	4.69	6.55	4.28	21.53	13.47	13.08	1.19304	0.000299442	0.000710948
POX_c04096	Hypothetical protein	147.32	144.98	157.58	19.66	20.25	22.55	-3.27335	9.9155e-160	1.20388e-157
POX_g08992	Hypothetical protein	5.22	4.34	3.14	1.38	1.21	1.37	-2.10177	6.65206e-23	6.9364e-22
POX_c03509	Hypothetical protein	24.93	18.26	54	17.69	17.34	17.92	-1.28039	9.52752e-05	0.000243855
POX_c03510	Hypothetical protein	15.55	16.04	16.39	10.58	10.38	10.55	-1.03072	2.93654e-08	1.13663e-07
POX_b02933	Hypothetical protein	32.54	36.42	41.33	127.55	111.22	96.87	1.18284	3.18207e-14	1.98771e-13
POX_f07661	Hypothetical protein	40.35	39.24	57.35	20.73	19.71	23.82	-1.59542	1.97781e-18	1.62834e-17
POX_a00851	Hypothetical protein	0.55	0.82	0.51	4.87	4.84	4.45	2.46589	1.03903e-11	5.40653e-11
POX_a01748	Hypothetical protein	38.35	39.51	49.73	23.16	21.72	21.15	-1.37156	1.83028e-22	1.86615e-21
POX_a00869	Hypothetical protein	0.19	0.34	0.18	3.36	3.35	3.96	3.45269	5.39059e-17	4.04984e-16
POX_f07700	Hypothetical protein	46.42	54.07	59.03	31.63	30.91	32.01	-1.17858	2.61889e-20	2.38272e-19
POX_a00279	Hypothetical protein	8666.76	8096.21	11697.3	39.58	32.78	18.93	-8.68468	0	0
POX_a00516	Hypothetical protein	97.28	70.17	74.07	2.63	4.17	3.74	-4.43251	1.74637e-142	1.70805e-140
POX_c03497	Hypothetical protein	1554.29	1466.87	2035.75	7.06	10.65	4.26	-8.23825	8.49242e-235	2.30014e-232
POX_c03832	Hypothetical protein	1.57	1.67	2.72	10.07	9.06	8.66	1.80615	1.25905e-07	4.56394e-07
POX_b03425	Hypothetical protein	10.08	10.76	8.62	5.4	3.96	3.66	-1.59888	4.36732e-11	2.15269e-10
POX_h09758	Hypothetical protein	75.8	80.01	71.09	274.46	265.15	254	1.38107	1.20243e-40	2.41011e-39
POX_a00246	Hypothetical protein	0.05	0.11	0.09	4.1	3.49	4.48	5.15055	4.57112e-15	3.01779e-14
POX_a00247	Hypothetical protein	0	0	0	1.61	2.15	1.57	7.40185	4.02075e-09	1.6867e-08
POX_h09501	Hypothetical protein	10.24	10.06	11.82	5.88	6.42	7.72	-1.10704	1.1654e-09	5.12067e-09
POX_c04487	Hypothetical protein	19.38	19.43	20.11	6.44	8.13	12.66	-1.53743	3.04325e-10	1.40622e-09
POX_d05917	Hypothetical protein	44.06	41.21	44.69	122.26	138.39	181.53	1.34707	6.02141e-16	4.19276e-15
POX_d06006	Hypothetical protein	30.69	29.84	35.47	80	76.25	84.73	1.01464	1.07994e-25	1.2689e-24
POX_b02227	Hypothetical protein	66.04	63.74	148.25	55.56	57.54	66.69	-1.04141	0.000358363	0.000840078
POX_f07803	Hypothetical protein	34.08	28.76	32.42	182.63	183.36	190.43	2.12703	8.91154e-100	5.31823e-98
POX_f08440	Hypothetical protein	1.77	2.39	2.54	10.47	10.94	8.92	1.74963	8.13776e-16	5.61825e-15
POX_b03432	Hypothetical protein	17.89	18.5	20.44	86.98	81.42	72.51	1.6601	5.72337e-45	1.26742e-43
POX_a00742	Hypothetical protein	669.84	622.53	623.56	242.51	282.87	358.6	-1.53586	1.81788e-21	1.74407e-20
POX_c03794	Hypothetical protein	191.86	167.26	470.69	39.11	42.77	49.22	-3.03397	1.51506e-09	6.5967e-09
POX_a01014	Hypothetical protein	25.91	31.36	34.33	79.74	76.29	79.72	1.03057	9.17931e-16	6.31257e-15
POX_a00022	Hypothetical protein	49.2	45.31	74.64	29.87	28.81	36.17	-1.25243	2.86401e-10	1.32571e-09
POX_a01612	Hypothetical protein	15.76	17.75	15.76	56.43	47.4	47.99	1.1956	1.60571e-19	1.40756e-18
POX_e06387	Hypothetical protein	0.2	0.15	0.23	3.16	3.17	5.29	3.92551	1.32082e-13	7.90473e-13
POX_a01932	Hypothetical protein	327.66	324.04	323.86	68.24	67.02	68.69	-2.68047	1.46098e-174	2.11401e-172
POX_b02699	Hypothetical protein	15.66	18.28	11.12	52.51	42.23	42.18	1.1218	7.24185e-08	2.68406e-07
POX_e06956	Hypothetical protein	667	625.07	538.73	267.86	266.34	347.74	-1.47651	2.41192e-21	2.30353e-20
POX_b02423	Hypothetical protein	0.49	0.66	0.92	4.67	3.87	4.08	2.18023	1.30691e-06	4.19475e-06
POX_d06148	Hypothetical protein	3.29	3.48	1.9	0.99	1.43	1.31	-1.65891	0.0253395	0.0431433
POX_c03573	Hypothetical protein	3.56	3.29	3.55	11.67	20.87	26.87	2.09553	7.30617e-11	3.54177e-10
POX_c03690	Hypothetical protein	71.85	64.6	66.51	244	245.43	258.92	1.46097	1.2776e-58	3.59875e-57
POX_c04462	Hypothetical protein	26.66	27.1	28.42	86.77	80.24	68.79	1.09801	2.6041e-16	1.86489e-15
POX_b03475	Hypothetical protein	27.78	11.37	11.06	11.38	10.84	11.16	-1.00192	0.00489191	0.00959221
POX_d05900	Hypothetical protein	33.2	41.35	33.12	116.6	113.16	104.41	1.20516	3.4861e-16	2.46808e-15
POX_a01491	Hypothetical protein	39.35	30.69	35.23	105.56	99.5	107.62	1.15275	4.15726e-21	3.92082e-20
POX_c03680	Hypothetical protein	42.19	53.29	52.06	14.2	12.77	10.99	-2.38328	2.51325e-50	6.27599e-49
POX_c04192	Hypothetical protein	43.77	38.43	50.42	23.58	23.65	28.83	-1.22157	1.85951e-16	1.3435e-15
POX_d05514	Hypothetical protein	43.25	50.29	44.93	19.4	19.73	21.64	-1.61531	1.17148e-30	1.67673e-29
POX_h09747	Hypothetical protein	25.2	25.69	26.94	100.5	98.1	117.79	1.60072	3.15741e-41	6.42614e-40
POX_b02651	Hypothetical protein	19.6	22.71	22.53	10.17	11.94	12.35	-1.33733	1.31281e-19	1.15758e-18
POX_d05916	Hypothetical protein	59.48	65.06	67.52	266.85	256.39	269.97	1.62216	3.35854e-60	9.88198e-59
POX_g08568	Hypothetical protein	102.24	122.3	112.9	450.61	425.05	412.17	1.31024	3.17392e-58	8.82266e-57
POX_d04885	Hypothetical protein	5.77	6.32	8.43	20.79	21.27	16.31	1.08923	7.34241e-07	2.43357e-06
POX_d05452	Hypothetical protein	523.02	432.38	576.36	162.14	217.73	332.53	-1.51923	3.81323e-10	1.74218e-09
POX_f07751	Hypothetical protein	125.41	117.07	124.98	43.75	40.16	49.22	-1.88743	7.37259e-61	2.21241e-59
POX_a01672	Hypothetical protein	317.78	290.5	523.98	26.36	28.68	37.36	-4.03083	2.48906e-67	8.62032e-66
POX_d04882	Hypothetical protein	50.58	42	35.97	134.7	136.6	169.3	1.35572	8.74705e-16	6.02708e-15
POX_d05231	Hypothetical protein	0.05	0.04	0.1	1.52	1.56	1.26	4.12688	1.23579e-06	3.97979e-06
POX_f07836	Hypothetical protein	9.45	9.22	10.45	1.92	2.01	2.04	-2.71127	2.19712e-36	3.81713e-35
POX_g08895	Hypothetical protein	131.24	102.71	55.15	384.51	439.35	497.66	1.76949	7.32009e-11	3.54689e-10
POX_e07042	Hypothetical protein	1.37	1.77	1.14	5.44	5.55	3.98	1.36668	7.55939e-05	0.000195375
POX_b03276	Hypothetical protein	231.21	188.17	233.34	1748.54	1862.36	2064.41	2.70365	5.64179e-100	3.38603e-98
POX_a00351	Hypothetical protein	0.3	1.05	0.97	4.43	4.33	4.92	2.1075	6.7747e-07	2.25674e-06
POX_e07022	Hypothetical protein	93.38	95.28	85.96	52.89	51.99	69.42	-1.08026	4.44682e-12	2.37952e-11
POX_f07921	Hypothetical protein	579.9	574.41	392.37	98.67	105.25	119.63	-2.6822	1.75393e-47	4.07182e-46
POX_f07640	Hypothetical protein	0	0.07	0.04	0.26	0.35	0.55	2.91676	0.0121194	0.0219772
POX_a01670	Hypothetical protein	17.52	16.49	15.23	44.06	46.07	43.09	1.01276	1.3866e-12	7.71687e-12
POX_f08129	Hypothetical protein	56.15	38.95	19.05	92.55	180.94	332.64	1.99102	0.00210741	0.00439846
POX_a00153	Hypothetical protein	601.59	557.77	605.69	52.59	65.45	71.99	-3.6359	2.34234e-143	2.3564e-141
POX_c03551	Hypothetical protein	101.96	74.21	106.02	11.93	13.28	15.63	-3.208	6.62687e-69	2.38094e-67
POX_e06836	Hypothetical protein	9.7	6.76	8.86	6.46	5.22	4.69	-1.03904	1.70193e-05	4.76729e-05
POX_b02637	Hypothetical protein	178.22	131.53	231.25	934.82	854.22	865.3	1.91136	1.39532e-25	1.6286e-24
POX_c03481	Hypothetical protein	3.42	2.64	3.37	18.35	14.6	11.76	1.99362	7.21707e-23	7.50334e-22
POX_c04400	Hypothetical protein	2.16	2.36	2.25	15.95	16.4	16.22	2.42367	2.90137e-48	6.76537e-47
POX_d06149	Hypothetical protein	6.03	5.45	6.85	1.6	1.66	1.9	-2.25894	8.10887e-23	8.40569e-22
POX_a01840	Hypothetical protein	94.47	86.42	90.34	34.64	31.96	31.69	-1.88365	1.18196e-50	2.96557e-49
POX_a01544	Hypothetical protein	65.81	68.52	69.44	233.79	210.59	200.37	1.23717	5.19544e-36	8.83726e-35
POX_a01531	Hypothetical protein	3.38	2.61	3.83	38.08	35.39	24.19	2.90268	6.96989e-29	9.34301e-28
POX_e06993	Hypothetical protein	33.24	32.37	31.56	144.48	132.17	133.84	1.65491	2.49805e-69	9.03661e-68
POX_e06973	Hypothetical protein	72.97	94.71	81.72	27.64	26.82	25.36	-2.07081	1.96506e-47	4.55196e-46
POX_b03250	Hypothetical protein	4.09	3.47	4.34	16.22	15.43	12.64	1.48056	4.71161e-13	2.73004e-12
POX_f07620	Hypothetical protein	27.46	31.07	27.12	14.3	14.38	14.32	-1.42084	3.09445e-23	3.29171e-22
POX_b02061	Hypothetical protein	2.43	9.51	4.62	530.8	445.48	347.28	5.86964	1.23928e-26	1.52392e-25
POX_a00679	Hypothetical protein	99.33	122.54	118.03	418.58	339.67	278.47	1.18182	5.29474e-12	2.81047e-11
POX_d05357	Hypothetical protein	3.61	3.82	3.7	20.03	17.78	12.06	1.74005	1.17685e-11	6.09364e-11
POX_e06741	Hypothetical protein	64.71	77.93	74.83	43.78	41.47	44.41	-1.17207	2.19253e-20	2.00691e-19
POX_b03405	Hypothetical protein	23.89	15.53	17.65	106.77	91.86	88.47	1.91353	1.84099e-29	2.5157e-28
POX_b02333	Hypothetical protein	61.9	53.57	54.33	154.72	152.21	159.12	1.03552	2.14371e-24	2.39113e-23
POX_f07698	Hypothetical protein	7.89	5.91	6.24	34.95	35.55	34.27	1.96864	1.47511e-48	3.47029e-47
POX_d05987	Hypothetical protein	30.49	27.21	34.41	98.88	90.88	91.36	1.19	6.85749e-26	8.148e-25
POX_b02494	Hypothetical protein	531.26	542.02	494.86	61.07	65.35	80.08	-3.34778	3.73633e-126	3.08335e-124
POX_a01681	Hypothetical protein	79.48	78.39	94.2	56.61	50.81	58.35	-1.02646	2.49552e-18	2.03868e-17
POX_e06728	Hypothetical protein	3.9	3.14	3.66	1.49	1.67	1.47	-1.62668	5.18058e-06	1.55594e-05
POX_f07867	Hypothetical protein	306.58	291.91	258.57	172.13	177.25	222.3	-1.00662	6.2853e-12	3.30471e-11
POX_b01959	Hypothetical protein	79.6	56.6	74.39	282.56	272.17	281.6	1.59017	2.78264e-32	4.2353e-31
POX_c04540	Hypothetical protein	495.7	442.96	396.98	164.31	186.82	215.91	-1.20394	2.04721e-21	1.95876e-20
POX_c04580	Hypothetical protein	47.39	42.63	58.64	26.88	27.85	34.01	-1.11273	4.20204e-15	2.78109e-14
POX_f07434	Hypothetical protein	0.09	0.21	0.04	1.48	1.05	0.76	2.77021	0.000139258	0.00034693
POX_b03061	Hypothetical protein	56.06	55.23	61.68	187.55	182.05	193.18	1.09965	3.2666e-39	6.22835e-38
POX_b02137	Hypothetical protein	22.79	18.03	21.71	172.74	157.59	162.01	2.55946	1.11152e-119	8.38643e-118
POX_d05750	Hypothetical protein	41.77	44.62	51.93	134.26	125.59	124.15	1.05094	2.08024e-19	1.80704e-18
POX_h09531	Hypothetical protein	98.12	108.83	121.31	762.7	719.5	706.43	2.31369	2.39739e-96	1.3542e-94
POX_b02579	Hypothetical protein	26.44	22.83	33.28	78.88	95.86	117.58	1.40827	2.55409e-13	1.50216e-12
POX_c04588	Hypothetical protein	5.82	7.16	7.36	25.42	23.43	25.99	1.44068	3.89506e-06	1.18672e-05
POX_d06040	Hypothetical protein	0.11	0.08	0.07	3.06	2.46	2.19	4.46804	8.19954e-14	4.99203e-13
POX_c04017	Hypothetical protein	58.43	61.53	75.92	38.95	34.17	43.21	-1.17394	3.50792e-15	2.33339e-14
POX_c04536	Hypothetical protein	4.3	5.11	5.3	15.69	13.07	12.16	1.05457	0.00349929	0.00704324
POX_b02486	Hypothetical protein	15.44	18.05	14.72	56.75	48.42	45.46	1.21401	1.12852e-14	7.24213e-14
POX_d05572	Hypothetical protein	6.19	5.06	7.33	26.83	22.46	19.41	1.47883	7.78762e-13	4.44652e-12
POX_d05951	Hypothetical protein	19.78	27.05	18.47	113.55	91.12	79.16	1.68682	8.74521e-17	6.44631e-16
POX_f08161	Hypothetical protein	33.8	32.46	37.17	21.02	21.28	25.09	-1.04017	1.30169e-16	9.5088e-16
POX_g08657	Hypothetical protein	76.57	78.49	83.75	300.93	280.05	270.61	1.40337	1.48531e-56	4.08576e-55
POX_e06204	Hypothetical protein	34.31	32.71	34.91	10.06	12.3	16.04	-1.83144	1.3332e-22	1.36459e-21
POX_e06963	Hypothetical protein	0.28	0.7	0.65	1.73	1.71	1.93	1.27179	0.00353047	0.00709924
POX_d05021	Hypothetical protein	76.82	83.09	96.19	672.44	635.57	683.46	2.53632	3.63255e-108	2.42852e-106
POX_d05618	Hypothetical protein	47.64	49.48	72.65	14.47	12.75	14.64	-2.43862	7.82268e-32	1.17876e-30
POX_f07691	Hypothetical protein	27.06	27.56	40.34	313.51	280.23	278.62	2.78171	6.47134e-65	2.13615e-63
POX_c03967	Hypothetical protein	72.91	67.12	64.88	27.74	28.39	36.39	-1.57074	5.10674e-25	5.79404e-24
POX_c04106	Hypothetical protein	18.97	21.22	21.05	11.67	10.94	14	-1.16778	3.82816e-16	2.69865e-15
POX_b03294	Hypothetical protein	26.8	30.29	24	14.98	14.13	15.15	-1.30115	5.04105e-20	4.52026e-19
POX_f07635	Hypothetical protein	0.94	0.71	0.7	13.24	11.95	9.28	3.46114	2.72746e-47	6.30418e-46
POX_b03476	Hypothetical protein	20.23	20.41	29.5	0.99	0.85	0.78	-5.15944	3.94694e-115	2.79809e-113
POX_f08282	Hypothetical protein	7.65	6.23	5.8	64.31	51.76	35.93	2.52407	1.02334e-31	1.53716e-30
POX_a00481	Hypothetical protein	7.59	7.43	8.27	39.44	36.97	36.1	1.8494	6.02734e-62	1.84542e-60
POX_g08965	Hypothetical protein	623.45	365.03	467.38	333.31	284.41	282.16	-1.11276	7.98142e-10	3.55879e-09
POX_f08069	Hypothetical protein	14.24	16.35	14.81	52.31	42.13	37.73	1.11314	1.18692e-13	7.1357e-13
POX_d06115	Hypothetical protein	19.06	20.02	17.95	12.35	10.8	11.01	-1.16351	3.36409e-10	1.54904e-09
POX_g09010	Hypothetical protein	169.03	185.32	268.06	137.93	124.76	120.24	-1.11722	6.97197e-10	3.12187e-09
POX_a01448	Hypothetical protein	36.87	34.14	42.52	20.51	20.44	23.91	-1.22842	6.05057e-20	5.40255e-19
POX_b02629	Hypothetical protein	44.63	47.92	50.56	23.2	22.3	25.9	-1.29516	1.51918e-33	2.38441e-32
POX_d05221	Hypothetical protein	226.77	174.65	234	121.7	113.57	101.79	-1.3293	2.46827e-20	2.24955e-19
POX_a01036	Hypothetical protein	2.89	0.26	0	20.87	23.13	17.2	3.88805	0.0206889	0.0357905
POX_e06352	Hypothetical protein	81.29	70.83	85.94	42.75	42.98	40.8	-1.32663	1.19358e-18	9.99538e-18
POX_g08800	Hypothetical protein	66.22	79.58	70.86	37.27	35.99	39.21	-1.37272	5.98858e-17	4.48634e-16
POX_a00921	Hypothetical protein	12.99	11.43	15.92	68.36	70.31	74.76	1.98703	5.55005e-41	1.12309e-39
POX_a01815	Hypothetical protein	4.02	2.8	1.89	24.63	25.46	24.5	2.68759	1.8794e-30	2.66472e-29
POX_b02158	Hypothetical protein	23.17	27.52	26.74	165.13	149.21	136.67	2.11522	1.38869e-59	4.00785e-58
POX_c03729	Hypothetical protein	10.3	9	7.51	193.57	186.03	173.25	3.9453	1.96768e-91	1.03923e-89
POX_c03698	Hypothetical protein	573.84	448.12	386.7	5.05	1.27	0	-8.26347	1.48501e-08	5.91932e-08
POX_c04672	Hypothetical protein	17.17	14.01	77.1	2.4	3.94	5.48	-3.59674	1.37325e-05	3.88892e-05
POX_g08580	Hypothetical protein	7.55	6.88	7.13	72.84	72.98	86.29	2.83428	1.65887e-99	9.84419e-98
POX_h09874	Hypothetical protein	0	0.88	0	7.9	5.92	5.99	3.87246	6.35534e-06	1.88617e-05
POX_a00615	Hypothetical protein	1.04	1.45	1.05	4.98	5.15	5.39	1.69046	3.32509e-07	1.14668e-06
POX_d04886	Hypothetical protein	26.5	27.01	28.34	16.68	17.87	17.67	-1.07213	1.95344e-18	1.60953e-17
POX_e06901	Hypothetical protein	3.57	4.46	3.14	11.55	10.41	9.39	1.05422	1.40494e-06	4.49573e-06
POX_a01483	Hypothetical protein	0.45	0.28	0.35	2.88	1.9	2.59	2.37363	9.89195e-06	2.86192e-05
POX_c04315	Hypothetical protein	0	0.08	0	0.73	0.95	1.58	4.54401	0.00150143	0.00320009
POX_g09230	Hypothetical protein	1.89	0.66	1.08	6.36	7.06	8.37	2.18374	1.73072e-11	8.82421e-11
POX_g08764	Hypothetical protein	20.83	17.82	17.72	303.71	325.32	379.57	3.74124	1.89803e-167	2.53783e-165
POX_f07363	Hypothetical protein	0.03	0.03	0.03	0.98	0.92	0.75	4.46297	2.95279e-06	9.12533e-06
POX_a01077	Hypothetical protein	23.88	26.88	25.86	86.8	83.21	92.76	1.36595	1.22379e-39	2.36757e-38
POX_c04307	Hypothetical protein	55.3	26.47	127	21.8	32.51	53.26	-1.34887	0.00758897	0.0143249
POX_c04432	Hypothetical protein	47.67	52.99	64.47	34.95	24.82	26.07	-1.36799	2.00676e-14	1.27235e-13
POX_f07377	Hypothetical protein	4.94	4.4	5.42	18.47	18.62	18.7	1.50175	1.09471e-14	7.03799e-14
POX_f07854	Hypothetical protein	66.38	77.58	68.53	38.21	36.96	32.52	-1.40627	7.05864e-26	8.36817e-25
POX_g08946	Hypothetical protein	1801.87	1289.69	2009.5	1100.87	1043.2	1108.83	-1.05403	1.03122e-11	5.36853e-11
POX_a01049	Hypothetical protein	124.21	129.43	134.61	61.42	64.52	78.53	-1.19045	1.87197e-19	1.63149e-18
POX_a01477	Hypothetical protein	471.18	490.9	686.38	139.33	150.09	178.34	-2.23589	1.76072e-37	3.16839e-36
POX_d05320	Hypothetical protein	19.21	24.19	22.11	124.79	112.91	115.56	2.00174	4.17729e-49	9.96042e-48
POX_g08620	Hypothetical protein	13.47	16.15	22.33	60.02	54.75	51.82	1.27752	3.1756e-12	1.71756e-11
POX_a00398	Hypothetical protein	75.18	56.66	48.5	255.31	239.03	244.8	1.614	7.46936e-22	7.34626e-21
POX_e07167	Hypothetical protein	14.33	11.93	12.21	39.13	36.81	30.66	1.06361	0.00151059	0.00321637
POX_d05555	Hypothetical protein	2.47	1.56	1.6	10.26	13.9	9.49	2.18125	0.000149008	0.000369303
POX_b03328	Hypothetical protein	13.26	13.62	16.74	68.97	64.02	58.45	1.71246	2.39679e-32	3.65857e-31
POX_a00222	Hypothetical protein	911.55	766.61	884.05	395.52	396.88	492.66	-1.41499	2.81779e-27	3.6078e-26
POX_f08240	Hypothetical protein	386.33	331.07	421.15	132.12	100.8	50.56	-2.43057	1.50575e-18	1.25139e-17
POX_c03807	Hypothetical protein	21.97	20.43	25.87	104.68	108.99	128.95	1.90867	5.80241e-38	1.06223e-36
POX_a00780	Hypothetical protein	4.34	2.39	4.19	0	0	0	-6.25862	9.59791e-06	2.78142e-05
POX_a00695	Hypothetical protein	9.44	12.49	8.42	4.82	4.97	6.03	-1.38104	0.000649314	0.00147025
POX_a00696	Hypothetical protein	85.08	70.86	67.39	39.56	42.81	41.99	-1.2659	2.61388e-21	2.48967e-20
POX_f08526	Hypothetical protein	0.22	0.11	0.42	12.46	17.08	17.17	5.73711	1.49027e-31	2.21714e-30
POX_h09490	Hypothetical protein	1290.37	1152.11	1159.24	673	648.68	747.5	-1.22085	1.62237e-31	2.40689e-30
POX_a01554	Hypothetical protein	6.45	6.23	7.9	4.37	4.8	3.6	-1.10555	2.40459e-05	6.62492e-05
POX_g08554	Hypothetical protein	28.64	30.5	31.53	123.78	125.58	131.09	1.64507	3.29809e-47	7.57342e-46
POX_e06808	Hypothetical protein	0.92	0.72	0.47	4.87	4.17	2.31	1.99905	5.84652e-07	1.95805e-06
POX_a01862	Hypothetical protein	103.01	104.61	71.93	25.34	22.16	18.11	-2.51741	1.77043e-37	3.18044e-36
POX_g09268	Hypothetical protein	5.65	4.82	2.33	1.98	2.1	2.07	-1.48553	0.000202807	0.000492698
POX_h09623	Hypothetical protein	0	0	0	5.63	5.08	6.55	8.32936	9.20092e-12	4.80184e-11
POX_g09031	Hypothetical protein	132.43	91.88	143.37	69.83	82.02	88.47	-1.02199	9.69929e-07	3.1641e-06
POX_c03699	Hypothetical protein	765.68	710.12	653.97	731.82	697.79	565.92	-1.12716	9.63437e-33	1.4835e-31
POX_f08244	Hypothetical protein	0.54	0.29	0.37	5.46	5.46	4.86	3.3257	1.82013e-19	1.58762e-18
POX_a01814	Hypothetical protein	292.11	346.21	340.35	37.02	32.88	29.8	-3.11506	1.39825e-161	1.73762e-159
POX_c04395	Hypothetical protein	39.2	36.63	60.82	15.14	14.8	12.16	-2.03298	4.55965e-24	5.01704e-23
POX_e06648	Hypothetical protein	25.5	20.07	25.04	159.49	143.98	143.7	2.2465	6.91348e-73	2.68482e-71
POX_b02045	Hypothetical protein	15.57	22.08	14.49	66.98	63.25	64.68	1.46968	9.6599e-15	6.24847e-14
POX_d05012	Hypothetical protein	10.89	11.17	15.02	40.55	42.37	47.51	1.39415	1.6663e-18	1.37939e-17
POX_a01209	Hypothetical protein	62.74	63.25	68.05	262.39	257.69	240.63	1.98282	1.64461e-122	1.30616e-120
POX_g09347	Hypothetical protein	10.33	10.66	22.93	9.58	8.91	8.27	-1.13013	0.000182108	0.00044497
POX_b02257	Hypothetical protein	0.06	0	0.05	0.74	0.78	0.97	4.22239	0.000375039	0.000877418
POX_c04319	Hypothetical protein	0.06	0	0	0.32	0.44	0.66	4.15331	0.0049786	0.00974047
POX_c04731	Hypothetical protein	22.85	21.81	139.07	14.97	13.87	13.51	-2.52388	0.00296179	0.00603265
POX_e06825	Hypothetical protein	24.38	25.21	19.95	10.41	11.07	13.61	-1.36876	7.16183e-28	9.31655e-27
POX_g08610	Hypothetical protein	25	24.04	49.85	20.25	18.69	20.31	-1.15461	1.23133e-05	3.51244e-05
POX_d04889	Hypothetical protein	205.23	210.96	236.93	111.59	106.65	124.16	-1.35379	3.67127e-33	5.7197e-32
POX_f08070	Hypothetical protein	222.46	220.72	298.38	850.25	886.13	1011.78	1.4709	8.93951e-23	9.24858e-22
POX_b02556	Hypothetical protein	42.26	42.67	49.87	224.04	229.52	244.82	1.95196	2.98043e-69	1.07448e-67
POX_b02480	Hypothetical protein	3.58	4.97	2.54	14.54	13.73	12.6	1.44352	6.76474e-09	2.78472e-08
POX_g09282	Hypothetical protein	17.5	13.92	19.63	51.39	56.56	61.94	1.32115	1.6066e-15	1.09275e-14
POX_f07851	Hypothetical protein	25.04	27.64	29.74	13.91	13.82	15.57	-1.35281	2.14954e-25	2.48148e-24
POX_b02217	Hypothetical protein	160.73	114.5	87.92	0	0	0.18	-11.47	1.59636e-21	1.53854e-20
POX_g08728	Hypothetical protein	39.9	34.43	37.57	110.75	116.91	121.07	1.22107	3.35766e-24	3.71382e-23
POX_a01909	Hypothetical protein	93.27	99.41	113.37	297.47	275.15	267.09	1.03677	1.26018e-17	9.83835e-17
POX_e07319	Hypothetical protein	40.34	54.77	84.59	5.74	9.2	13.13	-3.10912	6.57501e-20	5.86092e-19
POX_f08462	Hypothetical protein	4.72	3.61	4.73	17.72	16	18.52	1.58635	3.3131e-20	3.00139e-19
POX_a01894	Hypothetical protein	103.08	115.28	136.64	17.62	15.23	13.86	-3.34758	1.21511e-107	8.07245e-106
POX_e06821	Hypothetical protein	3412.29	2532.97	2546.74	1536.75	1462.97	1608.74	-1.30203	1.15812e-20	1.07687e-19
POX_a01091	Hypothetical protein	185.22	179.29	296.24	116.75	101.38	100.12	-1.47148	4.54791e-14	2.81592e-13
POX_a01785	Hypothetical protein	17.56	19.08	17.01	99.09	90.94	83	1.92023	1.67399e-39	3.23261e-38
POX_f08322	Hypothetical protein	94.79	89.42	62.16	50.79	55.21	54.71	-1.0411	1.10368e-08	4.45648e-08
POX_c03783	Hypothetical protein	83.83	78.76	54.52	5223.31	5695.15	7053.58	5.94746	9.19411e-202	1.86764e-199
POX_a00121	Hypothetical protein	96.13	89.27	92.34	38.39	38.61	45.04	-1.60956	1.68709e-39	3.25195e-38
POX_c03546	Hypothetical protein	44.2	37.13	32.07	131.44	112.96	114.49	1.23865	2.72939e-17	2.09069e-16
POX_e06681	Hypothetical protein	0.83	1.59	0.52	3.9	3.87	3.47	1.47612	0.0016838	0.00356004
POX_b03461	Hypothetical protein	30.33	27.15	37.83	16.54	18.16	18.98	-1.24718	5.3472e-15	3.51478e-14
POX_d04845	Hypothetical protein	22.61	13.93	20.19	13.67	12.14	10.19	-1.07362	8.86055e-09	3.6081e-08
POX_b01949	Hypothetical protein	8.93	7.75	9.71	7.54	5.84	3.86	-1.02547	0.00033881	0.000797248
POX_b02391	Hypothetical protein	4.67	1.62	1.39	18.49	15.45	8.83	2.07381	6.67174e-06	1.9746e-05
POX_b02577	Hypothetical protein	68.67	69.89	64.84	30.02	26.93	23.02	-1.76866	1.16977e-35	1.96756e-34
POX_c04734	Hypothetical protein	4.57	3.2	3.25	14.01	10.87	11.72	1.31788	3.18449e-07	1.10179e-06
POX_f07457	Hypothetical protein	83.07	106.82	121.02	13.85	12.16	14.66	-3.359	1.01322e-74	4.06943e-73
POX_a00442	Hypothetical protein	7.09	6.53	4.48	18.11	20.47	23.45	1.35173	3.85667e-09	1.62174e-08
POX_e06706	Hypothetical protein	1.63	2.58	3.46	8.21	7.71	5.46	1.05235	0.000544361	0.00124542
POX_a00717	Hypothetical protein	0.39	0.49	0.86	9.14	9.25	9	3.55889	5.27182e-14	3.24701e-13
POX_h09422	Hypothetical protein	10.26	6.6	5.61	27.93	20.56	15.43	1.08946	0.000250045	0.000600143
POX_f08133	Hypothetical protein	34.9	25.84	13.77	71.65	141.7	265.7	2.26592	0.000290536	0.000690889
POX_d05781	Hypothetical protein	6.1	5.92	9.06	3.93	4.17	4.67	-1.1222	2.29857e-05	6.34765e-05
POX_a00199	Hypothetical protein	0.56	0.91	0.52	17.82	12.78	9	3.8658	2.19541e-19	1.90083e-18
POX_d05516	Hypothetical protein	659.26	533.98	560.92	6423.33	6426.48	7348.36	3.10841	3.9098e-144	3.97108e-142
POX_c03777	Hypothetical protein	6.04	6.02	6.74	22.86	24.5	28.11	1.58342	4.49346e-28	5.88158e-27
POX_a00553	Hypothetical protein	12.91	8.75	12.18	2.17	0.23	3.03	-3.08606	0.000595285	0.00135371
POX_a00294	Hypothetical protein	580.54	638.72	1494.35	169.6	151.36	154.81	-2.9227	9.69773e-11	4.64567e-10
POX_a01474	Hypothetical protein	3.38	3.17	2.04	22.92	22.57	21.49	2.53493	8.00453e-39	1.50716e-37
POX_d05571	Hypothetical protein	74.07	79.44	77.36	289.29	266.36	272.47	1.42024	1.93891e-39	3.73055e-38
POX_e06249	Hypothetical protein	5.31	4.15	4.67	13.62	13.93	14.71	1.16309	1.73097e-12	9.55291e-12
POX_e06636	Hypothetical protein	64.19	69.42	70.78	279.13	235.56	245.25	1.47226	3.89731e-29	5.26436e-28
POX_e06656	Hypothetical protein	6.08	5.55	6.11	23.97	24.95	24.5	1.63069	5.00044e-12	2.6596e-11
POX_g08736	Hypothetical protein	32.2	23.35	18.86	9.67	11.32	14.54	-1.48666	1.09429e-10	5.22322e-10
POX_g08783	Hypothetical protein	12.98	11.5	12.41	56.32	48.32	32.32	1.47851	7.06248e-08	2.62218e-07
POX_b03471	Hypothetical protein	14.33	13.31	12.26	45.45	40.58	36.25	1.2015	0.000128195	0.000321952
POX_a01276	Hypothetical protein	44.37	46.43	36.79	137.91	119.94	90.75	1.02486	2.41645e-07	8.46318e-07
POX_b03041	Hypothetical protein	0.31	0	0.28	1.79	2.32	6.72	3.93208	4.82928e-07	1.63551e-06
POX_c04716	Hypothetical protein	9.24	6.6	4.37	0.11	0.13	0.07	-6.4514	1.51092e-18	1.2547e-17
POX_c04433	Hypothetical protein	132.8	118.42	134.73	83.75	85.76	82.09	-1.0336	2.69659e-16	1.9259e-15
POX_f07820	Hypothetical protein	496.2	437.12	538.41	258.02	289.96	331.38	-1.16067	1.44307e-17	1.12247e-16
POX_d05566	Hypothetical protein	1300.23	1157.39	1059.58	369.08	363.25	419.82	-2.03223	7.63455e-60	2.22773e-58
POX_a00111	Hypothetical protein	0.62	0.47	0.33	2.51	1.4	1.72	1.56964	0.00749976	0.0141717
POX_c04309	Hypothetical protein	28.47	21.27	26.66	12.2	12.5	12.57	-1.44961	1.28589e-09	5.62902e-09
POX_f08298	Hypothetical protein	33.71	28.61	29.35	228.22	209.83	215.12	2.41403	1.4368e-90	7.43966e-89
POX_a00722	Hypothetical protein	0.18	0.26	0	1.83	1.38	2.39	3.17628	0.00412779	0.00820354
POX_a00751	Hypothetical protein	6999.22	5218.38	4260.68	1124.04	1322.98	1675.57	-2.41885	1.1885e-29	1.63678e-28
POX_b03429	Hypothetical protein	860.17	905.94	1342.1	3.55	1.75	1.2	-9.27928	1.48776e-210	3.20718e-208
POX_g09242	Hypothetical protein	33.52	28.36	25.83	121.04	102.79	85.52	1.39736	1.59387e-14	1.01422e-13
POX_a00250	Hypothetical protein	0.55	0.31	0.39	10.16	10.71	10.44	4.25552	2.17718e-15	1.47043e-14
POX_a00251	Hypothetical protein	69.53	68.26	35.12	200.3	173.32	164.63	1.20868	1.0911e-06	3.53862e-06
POX_a00313	Hypothetical protein	46.17	42.16	52.98	274.14	246.02	236.74	2.00236	8.92076e-62	2.70776e-60
POX_a00988	Hypothetical protein	7.84	9.86	10.86	3.71	5.48	6.47	-1.29829	8.08483e-06	2.36295e-05
POX_a01201	Hypothetical protein	4.09	2.44	3.73	15.68	14.44	10.02	1.5677	1.2243e-06	3.94516e-06
POX_b02414	Hypothetical protein	4.46	4.09	3.17	15.25	15.45	14.89	1.53412	1.1644e-10	5.53533e-10
POX_b03322	Hypothetical protein	269.09	262.12	301.04	96.59	80.66	70.38	-2.34847	2.85316e-98	1.66508e-96
POX_c03743	Hypothetical protein	11.69	13.24	11.2	39.7	33.95	27.61	1.05995	1.14746e-06	3.71343e-06
POX_d05744	Hypothetical protein	10.85	10.1	8.78	6.42	7.31	6.7	-1.22639	9.328e-09	3.78677e-08
POX_f08371	Hypothetical protein	4.28	6.81	1.24	70.68	84.14	133.1	4.10153	1.89942e-09	8.22279e-09
POX_h09419	Hypothetical protein	77.88	58.3	71.34	33.95	31.09	31.55	-1.51996	7.02764e-26	8.34078e-25
POX_h09900	Hypothetical protein	1719.81	2059.19	2173.81	372.04	378.85	488.89	-2.68522	3.76983e-66	1.27223e-64
POX_a00227	Hypothetical protein	120.44	106.29	124.04	55.05	55.64	68.09	-1.39302	1.94212e-25	2.25932e-24
POX_a00759	Hypothetical protein	1858.98	1443.21	940.05	390.46	432.01	542.72	-2.05846	1.54308e-17	1.19938e-16
POX_b03287	Hypothetical protein	3.2	3	3.32	22.79	28.08	29.61	2.65919	7.24382e-22	7.13773e-21
POX_c03642	Hypothetical protein	9.22	6.92	7.68	4.48	4.91	3.77	-1.26858	9.54914e-06	2.76881e-05
POX_c04068	Hypothetical protein	27.43	27.02	33.44	13	17.49	16.18	-1.33424	1.19998e-12	6.73504e-12
POX_c04739	Hypothetical protein	2.75	3.1	2.59	10.16	13.72	13.78	1.72501	3.38101e-08	1.30104e-07
POX_d04904	Hypothetical protein	13.75	10.46	11.92	56.39	59.92	60.71	1.87969	2.84473e-27	3.63788e-26
POX_d05112	Hypothetical protein	0.89	1.51	1.47	6.31	6.93	4.43	1.75685	1.72392e-05	4.82635e-05
POX_d05136	Hypothetical protein	17	16.02	14.15	5.82	6.92	6.03	-1.82849	2.37118e-24	2.63928e-23
POX_d05137	Hypothetical protein	92.47	79.99	90.29	36.35	33.66	33.75	-1.75916	9.38246e-50	2.28884e-48
POX_f08456	Hypothetical protein	164.99	139.98	121.81	9.27	9.66	5.04	-4.5697	1.93563e-89	9.7828e-88
POX_h09500	Hypothetical protein	36.82	26.05	33.26	7.16	7.14	10.74	-2.36463	6.67871e-24	7.32577e-23
POX_b03146	Hypothetical protein	0.81	0.86	0.23	7.74	8.45	6.59	3.25319	1.40455e-12	7.80857e-12
POX_b03437	Hypothetical protein	27.41	25.17	24.12	14.63	13.21	11.16	-1.39391	4.48033e-15	2.95971e-14
POX_e07188	Hypothetical protein	3.71	1.77	1.8	24.29	24.22	23.67	2.91309	5.87286e-25	6.65612e-24
POX_e07329	Hypothetical protein	59.86	44.66	31.36	0.12	0.22	0	-8.99703	3.48183e-38	6.44108e-37
POX_d05529	Hypothetical protein	18.94	21.88	17.24	8.03	8.55	8.89	-1.61879	4.5685e-18	3.67253e-17
POX_a00397	Hypothetical protein	210.35	227.19	209	92.83	102.29	121.72	-1.45221	1.46027e-24	1.63572e-23
POX_h09909	Hypothetical protein	9.04	9.46	6.97	326.8	332.88	344.75	4.80391	1.63972e-260	5.24858e-258
POX_g09235	Hypothetical protein	122.75	100.32	119.33	35.93	35.96	42.74	-2.31625	1.15753e-89	5.90675e-88
POX_f07688	Hypothetical protein	78.47	58.56	26.15	0.9	2.23	2.47	-5.29253	2.70862e-17	2.07628e-16
POX_a00668	Hypothetical protein	10.8	11.06	8.04	3.56	3.2	2.97	-1.46011	9.80626e-18	7.73011e-17
POX_c04149	Hypothetical protein	23.23	21.96	27.61	85.49	79.08	78.92	1.3218	7.28259e-28	9.46199e-27
POX_f07959	Hypothetical protein	1.05	1.01	1.58	4.08	3.59	3.71	1.22953	0.000118048	0.000297599
POX_f08362	Hypothetical protein	157.96	112.13	99.64	43.52	53.58	73.69	-1.5326	6.09621e-11	2.97433e-10
POX_g08571	Hypothetical protein	142.33	117.95	145.78	42.65	42.79	44.65	-1.85559	2.26859e-72	8.68229e-71
POX_c04285	Hypothetical protein	0.89	1.45	0.83	7.25	9.88	15.23	2.90716	1.05027e-14	6.76873e-14
POX_f08354	Hypothetical protein	0.65	0.58	0.56	7.65	6.47	6.6	3.11255	1.96135e-20	1.80154e-19
POX_b01947	Hypothetical protein	38.29	30.18	39.18	18.42	19.47	20.3	-1.30577	4.31132e-20	3.88239e-19
POX_b02421	Hypothetical protein	26.63	29.8	25.84	5.8	5.37	4.86	-2.7829	3.29781e-63	1.0556e-61
POX_b02948	Hypothetical protein	19.61	13.8	28	8.23	8.27	8.81	-1.5739	4.30463e-12	2.30929e-11
POX_e06421	Hypothetical protein	32.23	22.76	18.9	58.39	61.5	87	1.06645	5.07218e-06	1.52599e-05
POX_a00146	Hypothetical protein	4.73	3.28	6.2	15.94	13.3	12.43	1.14514	1.03731e-05	2.99619e-05
POX_a00147	Hypothetical protein	7.34	5.89	6.69	28.67	30.19	29.85	1.7447	1.0813e-07	3.93718e-07
POX_a00320	Hypothetical protein	15.82	6.2	7.86	57.82	55.13	71.55	2.21693	6.50473e-14	3.98315e-13
POX_c04271	Hypothetical protein	9.49	3.76	2.54	35.11	40.07	38.34	2.43519	6.67305e-11	3.24677e-10
POX_f08520	Hypothetical protein	47.97	55.17	50.29	26.18	28.07	30.5	-1.05884	4.90439e-15	3.23378e-14
POX_d05873	Hypothetical protein	93.26	89.26	89.21	253.82	243.95	291.78	1.11657	2.67872e-23	2.86101e-22
POX_d05072	Hypothetical protein	64.57	62.85	66.32	196.74	189.84	202.99	1.1831	1.07234e-41	2.21665e-40
POX_e06161	Hypothetical protein	3.62	2.43	4.88	1.96	1.88	1.43	-1.4594	1.3666e-05	3.87216e-05
POX_g09350	Hypothetical protein	8.93	7.45	9.11	2.89	3.58	2.62	-1.90587	1.98684e-22	2.01798e-21
POX_d04868	Hypothetical protein	43	39.99	41.08	107.98	110.2	123.6	1.0405	9.57503e-17	7.04816e-16
POX_f07766	Hypothetical protein	28.81	22.39	14.59	8.43	11.2	12.27	-1.46648	1.82125e-08	7.18635e-08
POX_e06780	Hypothetical protein	9.96	8.73	12.6	82.76	72.72	60.77	2.37086	2.7196e-41	5.54578e-40
POX_e06491	Hypothetical protein	2.63	4.34	3.31	10.85	9.32	8.03	1.01674	0.00395414	0.00788811
POX_g08865	Hypothetical protein	0.14	0.15	0.26	2.18	1.68	1.78	2.95321	5.15747e-06	1.55012e-05
POX_a01902	Hypothetical protein	44.46	45.6	38.09	15.74	14.75	14.62	-1.93156	2.80034e-50	6.92739e-49
POX_d05098	Hypothetical protein	19.33	16.12	22.13	7.52	7.62	7.69	-1.7775	1.95259e-31	2.88868e-30
POX_a00834	Hypothetical protein	90.5	85.76	79.4	286.33	258.62	231.91	1.17938	6.52281e-23	6.80835e-22
POX_d04828	Hypothetical protein	67.75	68.1	74.63	33.42	30.94	35.69	-1.4994	4.02164e-43	8.58194e-42
POX_d05433	Hypothetical protein	0.42	0.24	0.43	39.94	39.02	32.15	6.19068	7.06031e-84	3.32938e-82
POX_g09021	Hypothetical protein	70.27	69.19	75.91	267.43	257.32	277.27	1.47451	2.3629e-62	7.34097e-61
POX_h09887	Hypothetical protein	0.48	2.74	4.83	62.44	58.37	50.61	4.03681	4.20111e-07	1.43473e-06
POX_d05730	Hypothetical protein	0.27	0	0	9.16	9.23	7.01	6.3885	3.59915e-07	1.23555e-06
POX_a00885	Hypothetical protein	268.85	228.65	234.88	55.63	58.52	55.98	-2.52614	1.97428e-105	1.27941e-103
POX_a01838	Hypothetical protein	24.52	19.02	18.12	7.39	9.11	6.13	-1.86383	3.24071e-18	2.62714e-17
POX_d05788	Hypothetical protein	0.18	0.87	0.17	6.61	6.6	5.03	3.47112	4.29536e-07	1.4655e-06
POX_e06576	Hypothetical protein	1.8	3.17	2.46	11.55	8.67	7.87	1.47616	3.1925e-07	1.10421e-06
POX_e07143	Hypothetical protein	0.5	0.45	0.09	2.06	1.1	1.84	1.81519	0.00177441	0.00374263
POX_f07444	Hypothetical protein	21.01	19.48	22.08	4.67	3.95	2.33	-2.90748	1.25679e-35	2.11057e-34
POX_f07966	Hypothetical protein	0.58	0	0	2.22	4.01	4.76	3.84732	0.0120433	0.0218505
POX_g08602	Hypothetical protein	4.21	3.33	4.93	13.14	14.25	12.7	1.27521	2.89725e-07	1.00736e-06
POX_g09157	Hypothetical protein	11.4	10.75	11.32	33.55	32.19	25.94	1.03334	4.54087e-10	2.06391e-09
POX_e07091	Hypothetical protein	396.27	405.15	495.62	176.53	193.32	249.43	-1.48589	3.53367e-19	3.03959e-18
POX_c03572	Hypothetical protein	16.66	13.74	10.53	365.59	314.27	264.23	4.1107	3.00015e-55	8.12578e-54
POX_g08618	Hypothetical protein	4.05	2.12	2.5	11.58	9.54	13.59	1.59646	1.17081e-05	3.35067e-05
POX_b02261	Hypothetical protein	44.18	43.36	39.24	28.37	27.54	27.54	-1.02762	4.69746e-22	4.67665e-21
POX_c03618	Hypothetical protein	91.36	82.41	81.49	53.61	47.85	54.69	-1.13112	1.26888e-18	1.06038e-17
POX_b02522	Hypothetical protein	2.33	1.75	0.49	4.63	5.61	6.27	1.4263	0.00235082	0.00486992
POX_b02765	Hypothetical protein	42.27	45.51	54.15	6.1	5.56	5.45	-3.47179	1.50254e-87	7.45131e-86
POX_f07791	Hypothetical protein	1446.61	1349.57	1021.09	524.41	566.47	727.03	-1.49285	7.6657e-16	5.29927e-15
POX_g09103	Hypothetical protein	46.42	44.31	53.72	147.16	130.99	118.34	1.03695	6.90621e-15	4.50867e-14
POX_f08196	Hypothetical protein	40.38	39.59	51.02	158.58	148.72	147.25	1.31198	8.76568e-28	1.1361e-26
POX_d05010	Hypothetical protein	28.78	23.27	31.08	94.03	96.16	96.94	1.3715	4.51094e-27	5.70648e-26
POX_c04349	Hypothetical protein	0.38	0.21	0.35	8.26	7.17	7.1	4.19421	4.523e-16	3.17451e-15
POX_d05066	Hypothetical protein	21.71	19.73	19.71	60.08	53.31	56.93	1.05625	3.52727e-17	2.68047e-16
POX_c04449	Hypothetical protein	88.82	76.78	108.7	64.24	55.8	57.18	-1.04297	1.22403e-09	5.37159e-09
POX_b02313	Hypothetical protein	780.18	660.12	1090.53	495.64	486.26	446.62	-1.19418	1.02828e-06	3.34928e-06
POX_b02154	Hypothetical protein	10.46	9.03	10.32	68.33	58.85	44.42	2.10349	9.38692e-32	1.41245e-30
POX_b02716	Hypothetical protein	75.28	68.08	72.86	30.27	30.79	31.08	-1.65207	2.53413e-49	6.08363e-48
POX_d04890	Hypothetical protein	9.75	11.44	13.36	43.27	32.99	27.81	1.17019	4.49321e-06	1.36072e-05
POX_b02462	Hypothetical protein	8.17	6.9	8.58	34.15	30.14	28.5	1.55419	2.64246e-29	3.59695e-28
POX_h09798	Hypothetical protein	99.03	99.29	112.79	66.54	64.29	68.64	-1.0625	2.00934e-20	1.84241e-19
POX_a00390	Hypothetical protein	94.82	110.74	77.29	314.79	317.03	361.99	1.38587	1.03769e-16	7.60662e-16
POX_a00113	Hypothetical protein	9.97	5.1	5.53	37.12	38.92	30.72	1.97107	3.29395e-12	1.77701e-11
POX_g08720	Hypothetical protein	198.22	172.42	191.03	81.24	64.05	49.26	-1.83704	2.25088e-30	3.17438e-29
POX_a01917	Hypothetical protein	3.68	2.89	2.86	8.46	8.38	7.52	1.0066	8.88315e-11	4.26318e-10
POX_g08735	Hypothetical protein	700.91	690.02	659.41	154.37	150.72	161.62	-2.57942	3.1181e-167	4.11706e-165
POX_a01157	Hypothetical protein	9.57	9.23	6.53	41.56	38.1	36.02	1.76387	3.86182e-22	3.85926e-21
POX_d04925	Hypothetical protein	34.82	30.53	64.66	14.9	19.08	24.52	-1.51157	1.37534e-07	4.97015e-07
POX_c04182	Hypothetical protein	0	0	0	11.68	11.1	9.06	8.91184	1.75373e-13	1.04247e-12
POX_d06003	Hypothetical protein	10.37	9.31	11.28	28.85	27.07	29.7	1.04747	1.02618e-16	7.52746e-16
POX_g08843	Hypothetical protein	271.55	255.27	284.44	148.69	155.8	179.32	-1.16571	2.4672e-22	2.48911e-21
POX_a01697	Hypothetical protein	347.36	291.8	378.74	159.01	155.73	175.06	-1.47366	8.93554e-34	1.41721e-32
POX_f08285	Hypothetical protein	0.17	0.13	0	3.46	4.5	3.02	4.75357	3.86256e-05	0.00010395
POX_f08384	Hypothetical protein	86.6	105.22	86.67	14.77	12.09	12.89	-3.2331	1.81588e-76	7.55162e-75
POX_d05776	Hypothetical protein	2136.76	2080	1798.38	1092.2	1002.99	1078.38	-1.34645	8.46502e-33	1.30725e-31
POX_a01758	Hypothetical protein	38.02	38.99	38.23	16.37	16.76	17.32	-1.6182	7.47444e-40	1.45938e-38
POX_d05673	Hypothetical protein	1.99	1.06	1.32	7.11	4.81	5.06	1.55412	1.72556e-05	4.82965e-05
POX_f08483	Hypothetical protein	89.39	78.5	89.53	419.77	415.12	471.76	1.92404	4.3781e-72	1.66953e-70
POX_a00293	Hypothetical protein	33.55	39.97	62.01	11.34	11.7	10.96	-2.41282	7.83707e-23	8.13192e-22
POX_c03485	Hypothetical protein	205.86	213.02	201.55	19.59	19.79	29.48	-3.59939	5.39026e-92	2.86117e-90
POX_a01893	Hypothetical protein	35.35	29.72	42.44	12.3	12.32	11.41	-1.99443	1.64394e-35	2.75634e-34
POX_a01895	Hypothetical protein	110.6	122.25	148.92	16.17	14.22	12.93	-3.56021	2.9356e-117	2.12389e-115
POX_c04244	Hypothetical protein	51.19	41.58	60.6	1.82	1.05	1.32	-5.59988	5.01034e-122	3.92032e-120
POX_h09451	Hypothetical protein	40.36	48.67	62.6	25.82	26.69	27.74	-1.33972	5.17777e-14	3.19095e-13
POX_c04516	Hypothetical protein	305.25	310.44	346.98	3.69	2.05	0.28	-7.7472	2.89657e-20	2.63082e-19
POX_d05152	Hypothetical protein	31.11	36.79	41.85	25.05	22.59	25.68	-1.00606	1.8138e-11	9.22442e-11
POX_c04242	Hypothetical protein	170.42	134.83	210.78	1.83	1.85	1.46	-7.06286	8.77109e-257	2.64712e-254
POX_a00085	Hypothetical protein	204.19	201.66	229.25	3.1	3.51	2.14	-6.59218	2.61714e-295	1.10579e-292
POX_a00761	Hypothetical protein	3573.89	3467.01	2133.21	900.39	985.67	1247.13	-1.97441	4.57426e-19	3.90922e-18
POX_b01963	Hypothetical protein	14.04	13.47	12.46	8.3	8.73	8.48	-1.07227	2.03735e-09	8.80904e-09
POX_c04097	Hypothetical protein	0.52	0.65	0.49	2.97	2.89	2.6	1.91202	6.97554e-05	0.000181038
POX_c04142	Hypothetical protein	31.98	35.56	41.51	261.17	264.16	284.91	2.47101	3.76252e-82	1.71308e-80
POX_c04766	Hypothetical protein	2.35	2.14	1.6	9.01	13.25	19.47	2.35364	2.8257e-12	1.53223e-11
POX_e06153	Hypothetical protein	296.55	218.46	243.12	5.1	4.12	3.39	-6.31991	6.0735e-258	1.88689e-255
POX_e07145	Hypothetical protein	0.74	0.18	0.17	2.93	3.35	3.15	2.73484	2.40275e-07	8.41801e-07
POX_f07755	Hypothetical protein	33.15	31.6	21.69	1.73	1.2	1.27	-4.34247	3.2916e-74	1.31205e-72
POX_g08960	Hypothetical protein	3.98	3.69	4.67	13.52	14.96	13.16	1.33701	4.20887e-12	2.26021e-11
POX_h09414	Hypothetical protein	137.94	112.45	113.98	52.1	48.04	42.31	-1.77551	1.49864e-40	2.98119e-39
POX_c03804	Hypothetical protein	106.06	104.89	118.6	62.16	75.81	74.12	-1.05578	2.56862e-14	1.61887e-13
POX_a00589	Hypothetical protein	39.83	52.17	45.86	23.76	26.04	29.82	-1.21817	1.01728e-13	6.15438e-13
POX_a00194	Hypothetical protein	12.02	12.09	12.54	74.53	64.47	55.21	1.98113	2.63772e-43	5.67459e-42
POX_e06431	Hypothetical protein	18.18	21.53	21.41	58.41	57.39	56.48	1.06884	2.49104e-18	2.0366e-17
POX_b03064	Hypothetical protein	0.76	1.23	1.24	4.91	4.6	4.42	1.67669	4.2888e-11	2.11496e-10
POX_h09807	Hypothetical protein	165.17	179.77	165.82	74.62	77.89	96.55	-1.4595	4.05595e-25	4.62168e-24
POX_a01643	Hypothetical protein	2.39	2.63	3.5	16.85	16.04	14.67	2.05832	1.44127e-31	2.14727e-30
POX_b02468	Hypothetical protein	97.79	92.55	112.42	59.17	61.34	62.03	-1.18101	2.01466e-28	2.68359e-27
POX_e06804	Hypothetical protein	67.09	65.15	78.79	49.14	51.24	56.1	-1.01774	5.22511e-18	4.17811e-17
POX_e06763	Hypothetical protein	1.76	2.64	2.87	33.06	32.55	25.87	3.21905	6.18129e-28	8.05093e-27
POX_b02023	Hypothetical protein	99.35	87.46	90.78	27.69	24.03	22.69	-2.31807	8.10601e-73	3.1364e-71
POX_c03789	Hypothetical protein	96.78	138.08	118.57	434.81	347.14	303.79	1.19018	1.62875e-10	7.67352e-10
POX_e07132	Hypothetical protein	145.17	144.24	113.49	41.15	45.13	49.96	-1.98854	7.41041e-38	1.34909e-36
POX_d06002	Hypothetical protein	28.57	31.44	26.48	99.95	69.93	73.06	1.06316	3.2476e-07	1.12154e-06
POX_d05668	Hypothetical protein	4.35	5.14	4.47	21.47	18.69	16.65	1.59534	8.76194e-28	1.1361e-26
POX_h09911	Hypothetical protein	2.45	2.54	1.39	12.24	14.13	13.86	2.2252	1.23048e-21	1.19463e-20
POX_g09051	Hypothetical protein	146.32	145.28	157.85	76.27	82.31	105.4	-1.18843	1.87902e-15	1.27477e-14
POX_d05897	Hypothetical protein	102.93	82.11	95.27	25.42	22.8	20.98	-2.43632	4.03632e-78	1.73315e-76
POX_a01207	Hypothetical protein	78.25	71.44	78.93	27.54	26.82	26	-1.9295	1.45736e-87	7.26134e-86
POX_a00072	Hypothetical protein	48.23	38.88	47.49	167.69	154.84	141.51	1.3738	6.77831e-19	5.75095e-18
POX_f08390	Hypothetical protein	50.83	22.11	20.07	19.7	17.49	16.59	-1.20774	6.59122e-05	0.000171824
POX_g09368	Hypothetical protein	0.39	0.34	0.26	2.58	2.75	2.61	2.57106	4.68514e-18	3.75202e-17
POX_c04118	Hypothetical protein	0.45	0.42	0.36	3.93	4.1	3.61	2.81407	1.82148e-29	2.49226e-28
POX_b02444	Hypothetical protein	6.24	7.48	7.53	21.52	22.06	21.3	1.18025	1.06896e-17	8.38268e-17
POX_c03815	Hypothetical protein	4.01	4.33	2.23	1.28	1.67	2.34	-1.42923	1.15328e-05	3.30676e-05
POX_d05630	Hypothetical protein	3.88	3.59	3.51	0.58	0.49	0.92	-2.89606	3.85088e-30	5.37342e-29
POX_e06163	Hypothetical protein	0.62	0.51	1.58	7.38	7.25	8.69	2.69637	1.42491e-14	9.08896e-14
POX_e06953	Hypothetical protein	23.44	24.85	31.64	73.28	69.23	75.7	1.02738	1.49365e-13	8.91882e-13
POX_f07429	Hypothetical protein	19.52	14.98	9.47	5.08	4.95	5.32	-1.93473	1.15032e-15	7.87995e-15
POX_f07552	Hypothetical protein	0.33	0.27	0.31	1.39	1.04	1.05	1.51646	3.51113e-05	9.4903e-05
POX_h09848	Hypothetical protein	21.04	18.99	20.76	60.3	63.25	68.89	1.23088	1.21992e-31	1.82521e-30
POX_a01726	Hypothetical protein	172.9	156.28	180.14	87.83	86.34	99.96	-1.31452	1.98887e-34	3.21229e-33
POX_c03566	Hypothetical protein	67.72	60.61	64.75	5.73	5.2	5.8	-3.96304	8.01115e-306	3.67921e-303
POX_e06912	Hypothetical protein	46.55	39.82	46.85	120.61	118.88	120.41	1.01483	3.97192e-23	4.19135e-22
POX_a00569	Hypothetical protein	0	0.12	0.16	5.04	2.59	2.41	4.68951	7.88872e-05	0.000203439
POX_e07330	Hypothetical protein	17.16	14.3	14.17	1.75	0.97	1.42	-3.87671	3.76228e-49	8.99118e-48
POX_b02325	Hypothetical protein	12.36	9.81	11.23	42.1	31.87	25.82	1.16096	8.64077e-08	3.1758e-07
POX_c03579	Hypothetical protein	7080.79	6752.78	4832.53	1720.91	1557.56	1327.1	-2.44566	6.24519e-44	1.35458e-42
POX_h09711	Hypothetical protein	66.99	67.04	67.97	353.61	363.09	417.76	2.06745	3.44244e-75	1.4094e-73
POX_g08652	Hypothetical protein	11.06	12.96	11.39	58.51	51.74	47.77	1.75657	3.39844e-41	6.90341e-40
POX_a01424	Hypothetical protein	3.57	4.54	3.51	138.6	162.27	204.7	5.01384	4.76989e-133	4.30636e-131
POX_e06183	Hypothetical protein	0.35	0.34	0.3	2.27	2.86	2.23	2.46594	2.01093e-11	1.01927e-10
POX_f07341	Hypothetical protein	0.96	0.55	0.84	4.2	3.3	3.12	1.75132	2.31581e-09	9.95197e-09
POX_h09738	Hypothetical protein	6.57	8.32	8.04	37.12	34.83	30.68	1.88236	8.48276e-42	1.76385e-40
POX_e07070	Hypothetical protein	97.12	100.3	111.95	534.47	452.7	403.11	1.74601	4.98931e-38	9.16558e-37
POX_d05700	Hypothetical protein	0	0	0	7.78	5.65	3.77	5.79239	4.1564e-05	0.000111375
POX_f07934	Hypothetical protein	17.22	13.98	12.47	40.23	44.53	43.87	1.26252	9.48073e-15	6.14009e-14
POX_c04742	Hypothetical protein	18.96	21.21	26.46	13.87	15.73	14.82	-1.00671	1.66418e-08	6.59862e-08
POX_c04355	Hypothetical protein	52.81	53.19	54.54	30.02	30.31	40.79	-1.08963	1.78757e-12	9.84467e-12
POX_b02481	Hypothetical protein	14.3	15.03	9.24	5.5	3.84	5.02	-1.85383	1.37257e-12	7.64685e-12
POX_b03283	Hypothetical protein	36.62	33.96	38.6	22.01	21.31	21.42	-1.04657	1.43312e-19	1.26256e-18
POX_f08515	Hypothetical protein	325.62	314.53	295.95	129.12	117.12	110.96	-1.81362	7.58933e-70	2.77391e-68
POX_b02595	Hypothetical protein	97.95	82.28	83.17	55.01	46.51	42.52	-1.29096	4.18948e-20	3.77589e-19
POX_h09788	Hypothetical protein	3275.46	3253.43	2911.12	2298.92	1942.68	1688.28	-1.0961	1.24402e-15	8.49972e-15
POX_c03494	Hypothetical protein	2.63	1.49	4.38	55.68	51.46	42.63	3.75659	1.45472e-30	2.07932e-29
POX_d04852	Hypothetical protein	20.49	20.71	21.67	89.73	83.33	73.33	1.54663	1.21281e-40	2.4263e-39
POX_f07972	Hypothetical protein	18.32	17.26	16.92	48	53.32	55.54	1.15678	1.07748e-14	6.93143e-14
POX_f08256	Hypothetical protein	71.26	54.43	56.52	208.01	188.93	179.79	1.24344	1.45179e-19	1.27687e-18
POX_a01637	Hypothetical protein	16.81	14.68	12.77	42.34	40.11	38.16	1.02414	5.55292e-11	2.71805e-10
POX_c04402	Hypothetical protein	20.6	25.31	79.67	17.28	17.86	25.97	-1.44889	0.0208274	0.0360065
POX_b03153	Hypothetical protein	49.19	51.72	70.99	31.94	31.05	30.07	-1.30559	3.80106e-16	2.68207e-15
POX_b03430	Hypothetical protein	13.83	14.36	12.55	4.66	5.61	4.95	-1.84739	7.7955e-11	3.76687e-10
POX_b02026	Hypothetical protein	0.17	0.13	0.08	0.9	1.28	0.5	2.39659	0.0127536	0.0229863
POX_d05828	Hypothetical protein	33.67	35.55	48.82	9.89	12.74	17.09	-2.01795	1.66883e-17	1.29426e-16
POX_e06225	Hypothetical protein	89.29	90.22	47.36	2.87	3.22	3.29	-5.02647	1.42199e-68	5.02359e-67
POX_d05187	Hypothetical protein	114.87	130.85	127.72	29.01	28.78	30.92	-2.49854	1.66079e-107	1.09643e-105
POX_g08919	Hypothetical protein	15.06	11.99	17.83	48.55	44.36	39.65	1.14492	6.13593e-13	3.52824e-12
POX_d05988	Hypothetical protein	103.42	105.24	117.41	1590.76	1405.87	1306.54	3.29902	2.48143e-196	4.59848e-194
POX_g08754	Hypothetical protein	0.34	0.36	0.26	1.97	1.08	1.21	1.73185	4.98931e-05	0.000132284
POX_c04656	Hypothetical protein	1534.68	1314.94	1386.73	8001.35	8167.18	9365.09	2.17147	5.25484e-83	2.45606e-81
POX_f08145	Hypothetical protein	19.96	17	28.77	14.25	13.83	13.44	-1.07955	7.37819e-08	2.73267e-07
POX_a00737	Hypothetical protein	14.37	11.97	13.45	6.19	5.5	5.34	-1.63693	1.0538e-08	4.25995e-08
POX_b02915	Hypothetical protein	45.91	44.8	57.45	552.76	639.63	750.28	3.29639	4.28715e-90	2.20903e-88
POX_g09001	Hypothetical protein	1704.87	1688.12	1471.36	9456.9	9897.1	11175.9	2.22756	1.58983e-70	5.85134e-69
POX_g09248	Hypothetical protein	4.71	3.76	5	19.1	19.81	20.48	1.72939	1.30292e-12	7.27035e-12
POX_g09090	Hypothetical protein	43.66	42.75	44.95	147.8	123.41	110.79	1.1169	1.30705e-16	9.53481e-16
POX_h09423	Hypothetical protein	38.54	31.24	33.13	98.65	99.64	105.38	1.09161	1.05857e-19	9.38058e-19
POX_d04891	Hypothetical protein	22.55	17.77	15.92	61.71	59.46	54.29	1.22191	1.24878e-13	7.49906e-13
POX_a00628	Hypothetical protein	303.99	303.25	287.59	143.75	144.41	159.97	-1.42083	1.00454e-42	2.12645e-41
POX_e06298	Hypothetical protein	94.3	100.2	106.04	314.81	288	262.16	1.12016	3.04565e-26	3.67671e-25
POX_c03768	Hypothetical protein	142.7	136.93	148.47	399.25	437.94	589.91	1.31738	1.48498e-15	1.01199e-14
POX_a00754	Hypothetical protein	7168.96	6515.04	4442.87	2425.26	2403.18	2562.55	-1.71896	5.58409e-20	4.99448e-19
POX_b03428	Hypothetical protein	324.98	291.46	473.37	2.15	2.1	2.13	-7.66897	4.193e-187	7.03027e-185
POX_f07352	Hypothetical protein	0	0	0	1.14	1	1.49	4.8464	0.00192096	0.00402921
POX_f07354	Hypothetical protein	0	0	0.24	0.86	1.34	1.24	3.48715	0.00796225	0.0149787
POX_a01892	Hypothetical protein	42.01	53.03	74.72	17.09	18.16	18.98	-2.041	1.99515e-22	2.02447e-21
POX_a01125	Hypothetical protein	63.34	58.29	65.93	34.94	34.99	40.01	-1.19215	1.24023e-25	1.45078e-24
POX_c04499	Hypothetical protein	84.19	76.78	111.3	56.63	57.64	65.11	-1.02045	1.10926e-10	5.28988e-10
POX_c03769	Hypothetical protein	3.55	3.41	3.75	21.27	17.86	20.56	2.05839	2.9284e-16	2.08722e-15
POX_f08392	Hypothetical protein	327.19	369.85	340.51	243.61	217.51	229.25	-1.0109	2.44701e-18	2.0037e-17
POX_f08251	Hypothetical protein	146.15	146.98	46.06	28.56	28.07	26.12	-2.46645	1.76274e-06	5.58987e-06
POX_g08997	Hypothetical protein	282.96	295.68	227.31	959.92	804.75	706.05	1.18905	2.17669e-13	1.28306e-12
POX_a00235	Hypothetical protein	6099.77	5597.1	5627.3	3120.58	3532.96	4513.47	-1.05325	1.62704e-11	8.30662e-11
POX_a01067	Hypothetical protein	0.71	0.8	0.75	25.25	19.75	15.39	4.31556	5.82621e-33	9.02379e-32
POX_b02585	Hypothetical protein	123.14	117.79	128.12	69.57	71.29	88.77	-1.10608	1.30439e-16	9.52193e-16
POX_e06248	Hypothetical protein	97.37	68.82	73.73	236.02	219.82	247	1.13147	9.5499e-15	6.18111e-14
POX_c04406	Hypothetical protein	43.04	40.55	142.23	12.86	21.58	36.22	-2.08023	0.00338905	0.006837
POX_a01142	Hypothetical protein	9.88	9.87	10.96	31.4	29.94	28.96	1.1219	1.70009e-23	1.83245e-22
POX_e07266	Hypothetical protein	31.29	20.73	19.75	89	90.31	93.46	1.50848	1.58992e-16	1.15345e-15
POX_e07324	Hypothetical protein	13.75	13.8	14.12	47.33	43.89	42.44	1.37303	2.61948e-38	4.8714e-37
POX_h09567	Hypothetical protein	48.88	34.32	39.21	136.14	133.46	137.76	1.31717	1.81689e-21	1.74407e-20
POX_h09628	Hypothetical protein	0.26	0.19	0.08	1.67	0.83	1.25	2.38986	0.00345316	0.00695682
POX_b02195	Hypothetical protein	91.83	94.44	159.42	34.82	36.84	34.96	-2.11433	1.33802e-23	1.44811e-22
POX_e06906	Hypothetical protein	127.89	121.96	132.74	49.85	51.25	56.33	-1.70339	2.09741e-58	5.86111e-57
POX_c03830	Hypothetical protein	1.62	1.46	1.46	16.38	13.59	11.82	2.78437	1.91406e-27	2.46864e-26
POX_c03941	Hypothetical protein	65.67	78.09	81.46	45.46	43.72	49.56	-1.12346	4.87795e-17	3.67516e-16
POX_b02562	Hypothetical protein	126.6	123.7	225.86	36.27	36.29	43.63	-2.45168	6.65414e-27	8.3477e-26
POX_g08726	Hypothetical protein	87.97	73.08	108.38	7.5	7.84	9.85	-3.8208	4.23444e-101	2.61569e-99
POX_a00583	Hypothetical protein	7.45	7.47	6.37	58.65	58.18	63.13	2.64549	9.18788e-101	5.57795e-99
POX_d05829	Hypothetical protein	118.43	126.45	106.83	78.04	73.8	70.64	-1.08625	1.01209e-19	8.98376e-19
POX_f08171	Hypothetical protein	24.59	26.72	26.85	18.08	16.2	16.73	-1.04	1.1597e-14	7.43321e-14
POX_a00697	Hypothetical protein	13.22	11.74	10.8	136.75	124.12	139.51	3.06273	9.36555e-118	6.91806e-116
POX_a00550	Hypothetical protein	5.77	6.45	6.7	25.02	28.18	39.63	1.8703	1.03133e-17	8.10564e-17
POX_e06235	Hypothetical protein	0.26	0.13	0.16	0.97	1.14	0.67	1.9398	0.0212532	0.0366767
POX_f07756	Hypothetical protein	16.97	15	10.91	3.32	3.08	3.01	-2.61258	3.14789e-25	3.6025e-24
POX_a00803	Hypothetical protein	2.61	2.13	2.22	7.23	6.79	5.73	1.08892	6.97512e-05	0.000181038
POX_g09194	Hypothetical protein	163.23	152.67	134.34	72.36	70.93	71.54	-1.43652	1.99765e-36	3.47631e-35
POX_d05244	Hypothetical protein	56.9	48.19	50.36	215.56	188.23	175.15	1.43822	3.00023e-34	4.81632e-33
POX_d04912	Hypothetical protein	3.71	3.4	3.07	52.76	42.58	31.51	3.22093	3.13508e-49	7.50926e-48
POX_f07536	Hypothetical protein	17.21	18	13.86	83.33	90.92	116.42	2.14146	3.47459e-31	5.09751e-30
POX_g09318	Hypothetical protein	7.18	4.73	4.38	16.84	19.69	24.61	1.49277	1.98044e-09	8.56649e-09
POX_a00188	Hypothetical protein	12.72	12.83	11.68	68.26	62.2	61.37	1.75359	2.60538e-50	6.49072e-49
POX_b03264	Hypothetical protein	9.96	10.22	9.14	4.43	4.5	5.74	-1.42863	3.72565e-14	2.31631e-13
POX_e06206	Hypothetical protein	73.24	71.57	85.03	10	11.68	14.46	-3.09502	1.12962e-72	4.33898e-71
POX_c04633	Hypothetical protein	9.07	7.36	9.96	11.18	8.98	5.33	-1.24242	3.22168e-08	1.24154e-07
POX_b02567	Hypothetical protein	28.38	29.06	12.37	54.32	58.55	78.34	1.07244	0.000284166	0.000676808
POX_b03070	Hypothetical protein	700.69	609.21	837.95	283.5	278.76	340.3	-1.66797	4.53545e-31	6.62628e-30
POX_b03309	Hypothetical protein	516.14	495.16	528.32	327.3	319.7	363.64	-1.02904	5.51011e-27	6.93722e-26
POX_d04850	Hypothetical protein	194.97	198.16	282.31	87.15	82.85	88.66	-1.68475	2.18267e-29	2.97875e-28
POX_d05193	Hypothetical protein	61.87	54.43	37.79	13.45	12.56	15.99	-2.30142	4.44485e-26	5.34141e-25
POX_b03363	Hypothetical protein	75.87	84.79	57.36	373.32	322.81	318.65	1.78964	4.93563e-24	5.41944e-23
POX_b02953	Hypothetical protein	160.63	147.76	154.81	69.36	68.04	71.24	-1.57189	1.21423e-53	3.19847e-52
POX_e07079	Hypothetical protein	462.54	454.98	544.09	233.57	245.98	287.07	-1.35012	1.08934e-25	1.27852e-24
POX_a01547	Hypothetical protein	1.17	1.98	1.1	5.79	8.19	7.69	1.89462	1.24162e-05	3.53987e-05
POX_a01579	Hypothetical protein	276.96	291.66	180.69	63.67	68.86	86.03	-2.15055	1.38339e-24	1.55124e-23
POX_e07241	Hypothetical protein	111.87	107.61	119.28	64.66	71.44	86.1	-1.02954	7.81518e-13	4.45744e-12
POX_a01078	Hypothetical protein	0	0	0	115.91	137.47	182.81	12.5731	8.20008e-26	9.68875e-25
POX_a00712	Hypothetical protein	14.24	13.59	44.22	13.83	11.09	10.6	-1.43191	0.000309782	0.000733682
POX_a01490	Hypothetical protein	148.33	144.86	109.53	374.61	379.44	463.25	1.17173	1.85556e-12	1.01979e-11
POX_a00963	Hypothetical protein	5.88	4.33	4.78	2.61	2.08	1.74	-1.63033	3.27048e-10	1.507e-09
POX_d06150	Hypothetical protein	2.72	3	3.02	0.24	0.28	0.31	-3.83603	4.14851e-07	1.41723e-06
POX_d05225	Hypothetical protein	77.32	58.93	67.38	27.26	31.55	32.15	-1.58156	1.10388e-25	1.29415e-24
POX_e06167	Hypothetical protein	0.31	0.18	1.74	8.99	10.28	6.8	3.13256	1.0929e-07	3.97803e-07
POX_a01812	Hypothetical protein	2465.53	1721.02	2123.7	539	683.13	885.12	-1.98356	3.94705e-22	3.94071e-21
POX_d05324	Hypothetical protein	5.95	4.16	3.52	43.21	40.52	33.62	2.69367	1.08185e-28	1.44653e-27
POX_a00308	Hypothetical protein	1.43	0.94	1.45	113.72	89.59	61.91	5.71375	1.2961e-90	6.74418e-89
POX_d06023	Hypothetical protein	0.73	0.55	0.35	6.3	5.76	5.01	2.97012	1.34047e-06	4.29853e-06
POX_d04992	Hypothetical protein	28.98	22.16	28.43	5.23	8.34	8.62	-2.26601	2.25176e-20	2.05934e-19
POX_b02940	Hypothetical protein	111.24	102.66	108.95	48.26	49.75	58.44	-1.46561	4.30062e-36	7.33884e-35
POX_f07526	Hypothetical protein	35.57	34.74	50.38	11.56	9.78	9.12	-2.40525	8.55828e-40	1.66792e-38
POX_b02718	Hypothetical protein	163.16	163.99	156.31	37.2	41.58	46.79	-2.30108	4.32305e-71	1.61931e-69
POX_d05699	Hypothetical protein	0.5	0.34	0.65	3.79	3.28	2.51	2.27707	5.71819e-12	3.02308e-11
POX_d06143	Hypothetical protein	40.01	26.19	219.95	1.54	1.45	1.27	-6.47237	3.35725e-12	1.81024e-11
POX_f07447	Hypothetical protein	34.48	37.47	52.06	13.29	14.78	17.31	-1.84525	2.28022e-23	2.44279e-22
POX_b02655	Hypothetical protein	63.54	51.59	199.12	40.87	45.99	57.5	-1.52972	0.0124205	0.0224577
POX_c03523	Hypothetical protein	1.29	1.35	1.52	11.14	9.67	7.73	2.44014	4.64556e-27	5.86974e-26
POX_g09372	Hypothetical protein	7.68	6.67	20.13	141.12	156.32	181.83	2.13272	2.68995e-17	2.06647e-16
POX_f08197	Hypothetical protein	0	0	0	28.23	32.65	15.21	10.2487	4.87448e-17	3.67516e-16
POX_a00830	Hypothetical protein	5.74	5.45	5.69	3.7	3.77	3.81	-1.00572	1.83881e-16	1.32946e-15
POX_d05234	Hypothetical protein	69.26	61.6	21.87	12.23	8.43	8	-2.84604	4.6126e-08	1.75136e-07
POX_f07604	Hypothetical protein	198.69	166.38	178.69	116.46	112.77	127.84	-1.02608	4.47229e-16	3.14101e-15
POX_g09323	Hypothetical protein	440.46	335.95	421.89	1789.78	1576.27	1544.85	1.66679	8.74514e-59	2.4832e-57
POX_c03665	Hypothetical protein	195.71	208.86	162.38	119.84	113.45	125.21	-1.08709	2.55043e-15	1.71266e-14
POX_f07901	Hypothetical protein	60.5	62.35	59.43	16.99	18.8	22.91	-2.0582	2.01918e-45	4.50923e-44
POX_g09322	Hypothetical protein	12.75	13.96	7.74	168.44	163.96	162.35	3.41093	3.26833e-62	1.00945e-60
POX_c04365	Hypothetical protein	14.09	12.84	13.19	106.87	87.66	68.14	2.29273	2.93119e-23	3.12749e-22
POX_d05061	Hypothetical protein	177.35	172.95	168.77	94.1	100.27	119.37	-1.14905	9.16081e-18	7.24294e-17
POX_a01391	Hypothetical protein	26.85	21.88	23.39	89.83	91.31	84.36	1.461	2.91514e-37	5.19268e-36
POX_d04981	Hypothetical protein	13.92	8.65	11.06	32.51	32.4	30.46	1.09011	3.39442e-10	1.56232e-09
POX_e07206	Hypothetical protein	15.58	16.67	16.6	7.19	7.75	7.47	-1.55048	5.42443e-27	6.8375e-26
POX_c04523	Hypothetical protein	46.86	35.31	28.44	0.14	0.17	0.09	-8.48657	3.60169e-35	5.95378e-34
POX_h09499	Hypothetical protein	77.55	50.02	58.47	1.51	1.15	2.61	-5.52485	5.21303e-97	2.9765e-95
POX_f07594	Hypothetical protein	290.61	258.49	340.39	3.92	4.55	9.29	-6.11942	8.46071e-130	7.26589e-128
POX_a01065	Hypothetical protein	51.09	31.48	49.42	130.69	139.64	172.3	1.33265	1.52915e-11	7.81819e-11
POX_e06744	Hypothetical protein	1142.6	1083.41	1367.93	777.57	760.85	846.49	-1.0092	4.4619e-19	3.81628e-18
POX_h09557	Hypothetical protein	826.32	769.68	908.83	404.66	456.84	573.64	-1.22221	2.65538e-15	1.78087e-14
POX_d05336	Hypothetical protein	151.88	150.25	155.92	83.34	90.57	116.61	-1.07836	1.79826e-12	9.89323e-12
POX_e07207	Hypothetical protein	32.57	14.06	66.08	3.31	2.54	3.25	-4.03871	5.97638e-11	2.92126e-10
POX_c04082	Hypothetical protein	498.14	401.21	493.12	198.91	185.32	194.74	-1.68564	9.41527e-57	2.5967e-55
POX_d06013	Hypothetical protein	8.04	7.02	6.88	3.16	1.63	1.2	-2.28015	1.11651e-10	5.32207e-10
POX_e06171	Hypothetical protein	69.06	77.77	93.19	0.5	1.17	1.04	-6.92976	2.08646e-88	1.04451e-86
POX_c04677	Hypothetical protein	1.81	0.65	1.4	8.56	5.74	4.87	1.91879	2.85716e-06	8.85568e-06
POX_a01881	Hypothetical protein	15.18	17.18	75.17	5.64	5.88	5.64	-3.05717	2.77318e-05	7.583e-05
POX_c04031	Hypothetical protein	16.15	13.34	22.62	7.65	7.42	7.87	-1.60047	2.6672e-15	1.78767e-14
POX_d05562	Hypothetical protein	116.66	87.85	229.98	32.46	35.12	36.74	-2.39155	4.48832e-17	3.39128e-16
POX_b02160	Hypothetical protein	249.01	233.96	254.5	139.99	133.13	141.54	-1.2705	6.43363e-52	1.65752e-50
POX_a01279	Hypothetical protein	5.52	4.49	6.12	14.85	16.21	13.65	1.05556	8.19438e-10	3.64451e-09
POX_b03154	Hypothetical protein	36.56	33.87	37.06	101.56	98.91	100.08	1.06323	1.47822e-22	1.51156e-21
POX_c04703	Hypothetical protein	11.86	15.18	12.69	8.19	7.79	9.27	-1.08709	7.82953e-08	2.88769e-07
POX_b03468	Hypothetical protein	7.38	7.52	9.11	27.1	28.14	30.02	1.40619	1.36646e-21	1.323e-20
POX_b03243	Hypothetical protein	42.24	44.45	38.57	21.37	20.8	23.69	-1.31407	1.14975e-27	1.48833e-26
POX_f08248	Hypothetical protein	53.66	47.16	67.86	27.03	32.18	31.75	-1.30873	1.47461e-15	1.00557e-14
POX_g08885	Hypothetical protein	54.64	41.85	57.88	29.28	34.05	35.28	-1.09332	9.44824e-13	5.35705e-12
POX_a00714	Hypothetical protein	44.16	35.84	36.75	133.38	145.23	143.21	1.38093	1.35586e-21	1.31394e-20
POX_c03912	Hypothetical protein	21.46	18.07	23.69	65.18	63.88	61.16	1.24168	2.8785e-24	3.19386e-23
POX_d05173	Hypothetical protein	30.58	28.18	27.34	15.17	16.66	19.55	-1.34602	4.2602e-22	4.24934e-21
POX_d06014	Hypothetical protein	31.97	36.79	28.1	96.69	82.51	84.83	1.01762	4.28744e-11	2.11496e-10
POX_d05013	Hypothetical protein	52.77	46.28	64.4	30.05	31.12	31.76	-1.21637	2.61011e-16	1.86793e-15
POX_b02361	Hypothetical protein	13.16	11.7	14.36	8.76	7.95	7.87	-1.09208	1.01226e-10	4.8426e-10
POX_a00778	Hypothetical protein	0	0	0	34.05	43.93	63.11	11.9771	3.0061e-23	3.20095e-22
POX_c04251	Hypothetical protein	174.48	138.72	255.98	10.38	9.3	7.72	-4.79253	1.8713e-105	1.22016e-103
POX_d06015	Hypothetical protein	0.27	0.4	0.65	1.51	1.82	1.54	1.46596	0.00249855	0.0051507
POX_d05993	Hypothetical protein	0.63	0.47	0.59	26.83	21.7	18.28	4.90061	1.01812e-59	2.95451e-58
POX_h09395	Hypothetical protein	0.17	0.13	0.47	7.16	6.71	4.27	4.40986	3.97382e-18	3.20668e-17
POX_b01954	Hypothetical protein	0	0	0	2.38	2.74	2.87	7.31723	5.77171e-09	2.39179e-08
POX_b01993	Hypothetical protein	7.93	4.62	12.96	2.82	2.5	4.32	-1.81597	2.03682e-06	6.40897e-06
POX_d05198	Hypothetical protein	29.79	24.85	25.15	12.54	11.95	13.65	-1.5023	1.34848e-31	2.01471e-30
POX_h09461	Hypothetical protein	232.22	237.82	109.94	42.69	51.31	69.66	-2.25188	2.28539e-14	1.44468e-13
POX_e06837	Hypothetical protein	20.11	16.03	51.79	3.62	3.85	4.78	-2.37338	1.03037e-12	5.8233e-12
POX_b02221	Hypothetical protein	44.48	37.92	62.03	165.26	138.01	136.35	1.18936	8.35167e-11	4.01724e-10
POX_a01154	Hypothetical protein	0.13	0.29	0.3	6.81	5.71	5.97	4.22492	1.29353e-18	1.07927e-17
POX_a00945	Hypothetical protein	0.06	0.09	0.05	1.59	1.53	2.12	4.29882	3.93399e-07	1.34743e-06
POX_d05888	Hypothetical protein	28.61	26.04	38.91	1.52	2.44	1.04	-4.63836	9.37168e-64	3.01808e-62
POX_g09363	Hypothetical protein	3.71	3.96	3.37	11.66	12.71	12.1	1.29552	2.351e-15	1.58277e-14
POX_b02304	Hypothetical protein	33.24	34.06	33.85	13.98	16.81	21.11	-1.3867	1.33929e-14	8.55313e-14
POX_a01680	Hypothetical protein	87.25	78.8	79.01	212.84	227.11	259.41	1.09203	6.03691e-19	5.13016e-18
POX_e06679	Hypothetical protein	122.03	92.34	80.22	30.13	28.98	23.35	-2.25548	5.47563e-29	7.36803e-28
POX_f08186	Hypothetical protein	57.21	57.95	72.98	18.63	20.98	18.9	-2.1043	2.89213e-36	4.97551e-35
POX_a01395	Hypothetical protein	0.64	0.16	0	2.42	2.11	2.8	2.82811	6.24305e-05	0.000163393
POX_f08252	Hypothetical protein	225.2	148.48	205.03	81.86	85.24	104.81	-1.50575	6.8491e-18	5.44782e-17
POX_b03337	Hypothetical protein	3.67	1	1.34	24.02	22.8	16.91	3.01741	2.27502e-14	1.43985e-13
POX_a00001	Hypothetical protein	110.17	133.81	112.23	57.05	50.69	41.04	-1.68428	4.23415e-23	4.45471e-22
POX_a00383	Hypothetical protein	775.66	871.05	544.77	240.5	251.52	307.78	-1.88116	1.50006e-20	1.38265e-19
POX_c03767	Hypothetical protein	14.74	19.16	14.99	164.91	179.5	218.12	3.09236	8.91228e-59	2.52387e-57
POX_c03834	Hypothetical protein	37.08	31.01	35.95	190.94	180.78	143.37	1.8906	1.06868e-33	1.68989e-32
POX_d05442	Hypothetical protein	363.51	318.43	354.5	142.91	160.82	195.66	-1.47267	3.1693e-24	3.51284e-23
POX_e06589	Hypothetical protein	37.31	29.4	35.66	133.34	135.9	129.04	1.54304	4.98032e-39	9.41094e-38
POX_e07044	Hypothetical protein	36.49	43.22	47.19	28	28.65	30.75	-1.01899	1.02439e-13	6.19381e-13
POX_a00636	Hypothetical protein	1.6	0.9	0.84	5.64	4.03	3.42	1.56451	1.03997e-05	3.00307e-05
POX_c04121	Hypothetical protein	6.98	9.31	6.19	29.22	27.69	27	1.46576	1.09984e-14	7.06665e-14
POX_g09364	Hypothetical protein	5.51	2.7	3.79	0.79	1.02	0.72	-2.65261	1.96323e-08	7.72348e-08
POX_c04194	Hypothetical protein	33.47	34.81	52.37	28.21	24.8	22.81	-1.08924	2.98365e-08	1.15402e-07
POX_b03262	Hypothetical protein	28.99	40.25	46.03	143.86	126.08	113.44	1.31363	1.58957e-12	8.78632e-12
POX_a00721	Hypothetical protein	74.86	64.51	51.78	389.78	395.57	480.26	2.30433	9.31114e-40	1.80797e-38
POX_d04940	Hypothetical protein	38.27	34.56	44.69	25.63	22.96	25.22	-1.09038	3.586e-15	2.38382e-14
POX_f07495	Hypothetical protein	20.46	18.87	20.79	63	59.09	45.41	1.0563	2.39684e-12	1.30774e-11
POX_f07874	Hypothetical protein	403.98	381	239.55	37.53	53.46	93.13	-2.89914	2.46192e-20	2.24571e-19
POX_b02546	Hypothetical protein	32.06	37.55	36.07	17.97	18.13	19.88	-1.32121	6.46581e-29	8.68935e-28
POX_e06457	Hypothetical protein	21.4	20.99	23.37	75.63	69.32	60.02	1.2185	4.22772e-19	3.62185e-18
POX_e06919	Hypothetical protein	103.96	77.41	113.37	9.33	9.98	11.33	-3.6857	4.67546e-97	2.69874e-95
POX_f08499	Hypothetical protein	18.09	10	14.64	68.58	59.39	47.23	1.52318	2.22146e-10	1.03398e-09
POX_a00229	Hypothetical protein	1.03	0.64	0.48	5.61	10.44	16.23	3.4984	1.52508e-12	8.44312e-12
POX_d05195	Hypothetical protein	17.16	16.54	22.84	10.26	11.02	10.96	-1.23014	1.77066e-11	9.01374e-11
POX_g09345	Hypothetical protein	9.39	8.04	13.38	5.61	5.12	3.93	-1.48274	9.99841e-09	4.04803e-08
POX_e06245	Hypothetical protein	108.06	84.69	67.22	37.91	31.39	34.55	-1.74696	1.22069e-19	1.07991e-18
POX_a01179	Hypothetical protein	3.33	2.05	2.29	11.89	8.49	6.8	1.43079	7.513e-05	0.000194271
POX_c04327	Hypothetical protein	15.67	11.76	13.71	7.32	7.14	7.47	-1.31727	3.38466e-19	2.91616e-18
POX_c03517	Hypothetical protein	27.75	33.65	35.55	101.16	93.81	93.2	1.14625	4.98275e-17	3.75145e-16
POX_b02144	Hypothetical protein	274.82	187.1	183.57	559.98	573.93	632.61	1.03301	1.40586e-09	6.14147e-09
POX_b03311	Hypothetical protein	11.51	11.18	12.39	5.85	3.63	6.39	-1.56886	4.3709e-08	1.66618e-07
POX_e06172	Hypothetical protein	93.54	76.71	108.2	0.2	0.24	0.27	-9.05567	2.7005e-26	3.27502e-25
POX_g09172	Hypothetical protein	51.26	41.39	135.58	2.58	1.88	1.67	-5.57405	3.98859e-23	4.20055e-22
POX_e06914	Hypothetical protein	96.42	87.73	101.78	273.02	272.23	297.56	1.14089	4.86395e-26	5.83177e-25
POX_a00941	Hypothetical protein	14.75	15.5	19.35	5.53	8.02	5.71	-1.78121	1.29945e-08	5.20915e-08
POX_f08207	Hypothetical protein	417.62	446.33	410.46	10348.5	9222.81	7995.69	4.0139	2.02849e-200	3.96795e-198
POX_b03062	Hypothetical protein	286.62	280.27	424.49	112.78	116.57	120.79	-1.91804	3.13476e-29	4.2561e-28
POX_e06674	Hypothetical protein	112.99	114.26	201.11	34.57	41.28	52.71	-2.15181	2.08837e-18	1.71669e-17
POX_b03442	Hypothetical protein	56.01	41.33	58.42	13.86	7.55	8.75	-2.77489	5.69381e-27	7.15996e-26
POX_e06733	Hypothetical protein	23.68	23.62	24.87	112.01	114.41	123.58	1.85531	7.42e-69	2.65686e-67
POX_f08213	Hypothetical protein	41.75	35.78	23.9	2.49	2.68	2.48	-3.10805	4.72017e-51	1.1928e-49
POX_f07597	Hypothetical protein	0.19	0.29	0.32	1.84	1.2	1.87	2.17282	3.04642e-05	8.2851e-05
POX_a01551	Hypothetical protein	9.33	5.09	3.29	72	83.27	106.51	3.474	8.91253e-19	7.51942e-18
POX_d05720	Hypothetical protein	170.42	190.69	138.25	93.02	111.73	98.42	-1.18344	5.99956e-15	3.93135e-14
POX_e06257	Hypothetical protein	0.85	1.12	1	14.28	14.33	13.19	3.92329	1.27626e-41	2.6279e-40
POX_g08724	Hypothetical protein	16.2	12.88	18.32	14.79	16.63	17.54	-1.92485	2.99707e-42	6.29384e-41
POX_d04969	Hypothetical protein	0.62	0.68	0.95	2.67	2.99	2.52	1.43273	0.000131665	0.00032949
POX_b03334	Hypothetical protein	32.3	23.55	29.2	105.99	97.99	86.94	1.35905	3.65628e-19	3.1425e-18
POX_h09888	Hypothetical protein	44.84	35.03	31.96	17.09	13.23	10.59	-1.75294	2.1416e-19	1.85729e-18
POX_c04265	Hypothetical protein	46.31	33.38	41.89	139.86	120.58	101.78	1.16394	7.95126e-11	3.83687e-10
POX_g08867	Hypothetical protein	29.61	25.21	21.12	75.33	69	71.43	1.08366	1.38562e-12	7.71548e-12
POX_h09647	Hypothetical protein	47.63	32.37	43.86	128.93	123.18	104.25	1.10986	1.75803e-11	8.95376e-11
POX_c03986	Hypothetical protein	7.63	9.36	9	2.87	3.75	5.3	-1.55005	5.43014e-11	2.66165e-10
POX_a00838	Hypothetical protein	3.04	4.89	3.25	30.21	30.01	27.66	2.54934	1.72606e-18	1.42664e-17
POX_a00843	Hypothetical protein	85.09	61.34	71.1	23.08	18.85	20.34	-2.21142	4.4596e-14	2.76448e-13
POX_d05044	Hypothetical protein	21.12	26.24	22.21	14.79	14.61	16.21	-1.03762	8.40994e-12	4.40646e-11
POX_a01911	Hypothetical protein	29.69	19.28	23.01	146.68	120.15	104.67	1.9505	2.00382e-25	2.32342e-24
POX_g09049	Hypothetical protein	33.76	30.58	34.95	138.76	129.98	115.53	1.53429	2.63828e-30	3.7108e-29
POX_d05132	Hypothetical protein	59.52	51.81	61.22	218.01	190.76	138.16	1.24599	1.38006e-11	7.09369e-11
POX_d04984	Hypothetical protein	116.11	137.51	136.84	63.64	63.48	77.85	-1.3547	1.96192e-19	1.70706e-18
POX_f07503	Hypothetical protein	30.51	30.64	35.89	14.86	14.08	16.07	-1.80751	2.17691e-35	3.63265e-34
POX_f07658	Hypothetical protein	33.82	26.99	31.15	87.73	97.91	102.55	1.21663	1.58172e-19	1.39e-18
POX_a01731	Hypothetical protein	17.11	32.74	32.15	165.39	196.09	182.88	1.57219	1.36978e-15	9.34686e-15
POX_a00118	Hypothetical protein	11.05	9.51	9.8	29.3	29.67	33.51	1.18591	1.7925e-19	1.56481e-18
POX_c04652	Hypothetical protein	61.38	70.9	82.94	245.1	237.5	223.25	1.30185	2.84577e-14	1.78609e-13
POX_b02060	Hypothetical protein	13.33	161.61	131.98	7259.49	7035.48	6983.57	5.79426	7.18141e-11	3.48449e-10
POX_b02614	Hypothetical protein	2.85	15.32	10.49	2926.96	2499.85	2107.67	7.59795	1.06095e-39	2.05631e-38
POX_f07576	Hypothetical protein	20.2	169.83	178.34	1374.16	1286.63	1386.42	3.03248	0.000250142	0.000600239
POX_h09437	Hypothetical protein	0	0	0	1.09	2.56	0.89	5.24389	0.000693034	0.00156254
POX_a01214	Hypothetical protein	0.2	0.18	0	1.55	1.73	1.85	3.19065	1.43631e-06	4.59055e-06
POX_d05284	Hypothetical protein	34.2	32.92	34.99	99.27	94.37	93.21	1.06854	1.69191e-23	1.8255e-22
POX_g08615	Hypothetical protein	0.85	0.49	0.99	0.49	0.17	0.38	-1.60807	0.00722484	0.0137013
POX_a01289	Hypothetical protein	1.87	1.31	2.58	10.03	7.41	7.86	1.73417	1.41932e-06	4.53899e-06
POX_c03944	Hypothetical protein	199.51	169.57	496.74	80.7	81.55	82.49	-2.23482	1.09003e-05	3.1356e-05
POX_f08406	Hypothetical protein	0.36	0.22	0.2	1.67	1.78	1.61	2.28866	0.000170723	0.000418702
POX_g09266	Hypothetical protein	14.41	11.68	52.91	6.88	7.6	8.3	-2.20008	0.00114816	0.00249804
POX_h09672	Hypothetical protein	0.9	0.51	0.42	2.63	2.18	2.03	1.49663	0.00197438	0.00413715
POX_a01524	Hypothetical protein	8.76	7.02	8.57	21.7	23.2	22.27	1.04782	1.69669e-10	7.97602e-10
POX_b02981	Hypothetical protein	18.4	15.47	15.34	63.8	57.81	53.22	1.41556	5.73304e-26	6.84273e-25
POX_f07741	Hypothetical protein	26.48	25.34	25.51	63.45	77.07	85.5	1.12632	2.65101e-14	1.66781e-13
POX_g09234	Hypothetical protein	484.3	421.59	536.22	235.6	270.4	288.07	-1.26476	1.77081e-13	1.05143e-12
POX_d05956	Hypothetical protein	33.74	33.29	27.2	16.44	12.61	12.67	-1.60302	8.64605e-13	4.9207e-12
POX_a00258	Hypothetical protein	71.31	68.77	71.48	43.04	43.31	44.73	-1.11356	5.89205e-34	9.41569e-33
POX_b01941	Hypothetical protein	10.77	4.26	7.31	35.64	33.76	29.23	1.75739	2.1843e-08	8.55181e-08
POX_b02226	Hypothetical protein	111.76	107.17	126.39	49.18	44.02	46.13	-1.71839	5.30145e-46	1.19401e-44
POX_f08514	Hypothetical protein	158.23	151.33	139.37	1826.03	1571.03	1277.63	2.95649	2.94025e-85	1.41817e-83
POX_a00031	Hypothetical protein	1.41	1.07	1.92	8.71	4.35	4.51	1.59003	5.15827e-06	1.55012e-05
POX_e06388	Hypothetical protein	5.55	4.51	3.91	24.03	20.67	18.89	1.76766	3.40552e-16	2.41264e-15
POX_d05168	Hypothetical protein	7	7.71	7.81	45.92	38.91	29.94	1.75913	3.24172e-23	3.4449e-22
POX_b02895	Hypothetical protein	306.97	348.2	352.26	201.05	196.97	211.99	-1.14703	3.25261e-25	3.71832e-24
POX_a01040	Hypothetical protein	0	0.08	0	2.1	1.37	1.72	5.27726	7.14876e-05	0.000185261
POX_b02266	Hypothetical protein	0	0	0	0.63	0.99	1.24	4.93763	0.00152802	0.0032502
POX_b02267	Hypothetical protein	3.3	2.07	2.34	21.35	20.58	12.85	2.4247	4.12761e-13	2.39956e-12
POX_c04754	Hypothetical protein	1007.42	965.26	720.76	2763.88	2528.88	2219.14	1.05404	1.00378e-10	4.80421e-10
POX_d05546	Hypothetical protein	4.67	1.8	5.23	39.82	28.52	21.59	2.54379	2.48859e-12	1.3543e-11
POX_f07825	Hypothetical protein	0.46	0.8	0.57	9.75	7.71	4.88	3.15935	1.53566e-08	6.10967e-08
POX_f07828	Hypothetical protein	0	0	0	0.44	0.65	0.58	4.09402	0.0213239	0.0367805
POX_f08373	Hypothetical protein	0.3	0.11	0.14	2.43	2.33	2.02	3.25834	0.000406736	0.000946334
POX_g08759	Hypothetical protein	0.25	0.67	0.24	204.19	197.2	176.57	8.44304	7.01693e-77	2.94126e-75
POX_h09579	Hypothetical protein	0.24	0.36	0.23	5.22	5.65	5.44	3.83706	1.0571e-05	3.05002e-05
POX_a00184	Hypothetical protein	17.71	21.19	20.28	59.83	61.5	70.49	1.34368	4.27925e-21	4.03227e-20
POX_c04666	Hypothetical protein	45.92	54.29	57.55	22.95	21.82	21.06	-1.68426	4.58639e-30	6.3913e-29
POX_e06718	Hypothetical protein	0.11	0	0	2.45	2.38	1.87	5.52891	2.23402e-05	6.18072e-05
POX_f08257	Hypothetical protein	105.1	115.78	82.18	348.7	326.19	312.78	1.27697	6.16774e-16	4.29182e-15
POX_c03584	Hypothetical protein	12.57	12.08	18.7	36.43	55.35	79.08	1.56557	4.66199e-07	1.58241e-06
POX_f08389	Hypothetical protein	81.06	87.77	147.29	60.56	44.81	81.35	-1.17511	0.000150948	0.000373586
POX_d06034	Hypothetical protein	5.14	5.79	4.62	2.87	2.95	2.55	-1.32102	5.02606e-07	1.69889e-06
POX_d05858	Hypothetical protein	3.57	2.92	4.01	17.48	14.59	13.47	1.70282	7.42457e-16	5.1393e-15
POX_c03792	Hypothetical protein	22.94	34.09	22.97	93.97	79.72	63.9	1.13699	3.92197e-07	1.34375e-06
POX_e06766	Hypothetical protein	0.54	0.4	0.5	8.66	7.06	6.66	3.55023	3.08429e-18	2.50418e-17
POX_e06715	Hypothetical protein	17.2	13.87	18.48	8.6	7.68	8.63	-1.43226	2.43193e-21	2.32055e-20
POX_g08817	Hypothetical protein	0.39	0.18	0.46	2.21	2.12	2.45	2.33043	1.15395e-11	5.97804e-11
POX_d05270	Hypothetical protein	2.39	2.42	3.38	20.58	16.81	19.56	2.49588	1.23201e-06	3.9688e-06
POX_f07816	Hypothetical protein	54.95	54.79	56.23	32.81	31.25	33.97	-1.18317	2.78161e-37	4.9632e-36
POX_c03868	Hypothetical protein	9.87	6.62	10.15	9.83	12.18	14.55	1.21943	8.68754e-20	7.73096e-19
POX_c04654	Hypothetical protein	65.71	88.75	80.53	279.72	249.48	220.66	1.24925	2.88886e-13	1.69434e-12
POX_a01237	Hypothetical protein	9.23	9.39	8.26	26.18	24.84	25.01	1.074	6.35945e-16	4.4194e-15
POX_f07936	Hypothetical protein	6.13	6.84	6.51	22.24	19.67	13.75	1.0884	9.70299e-07	3.16433e-06
POX_d05947	Hypothetical protein	23.07	20.29	26.01	67.67	78.68	70.87	1.32978	3.26667e-12	1.7632e-11
POX_a00555	Hypothetical protein	49.15	58.72	56.48	22.24	21.29	19.44	-1.51616	5.90793e-45	1.30555e-43
POX_a00756	Hypothetical protein	4208.22	3480.14	2281.37	1018.01	1075.86	1384.39	-1.94277	1.56709e-17	1.21714e-16
POX_b03362	Hypothetical protein	15.06	9.97	4.34	2.2	2.18	2.69	-2.45587	1.06449e-08	4.30152e-08
POX_c03741	Hypothetical protein	1.62	0.87	0.44	21.56	19.25	16.17	3.88215	3.44414e-25	3.93302e-24
POX_c04239	Hypothetical protein	203.69	180.69	245.07	2.04	2.71	0.58	-7.27143	1.80952e-154	2.05527e-152
POX_c04241	Hypothetical protein	444.09	358.97	625.48	1.41	1.17	0	-9.52399	4.34742e-20	3.91157e-19
POX_c04243	Hypothetical protein	70.17	54.07	74.94	0.57	0.29	0	-8.16566	3.15332e-62	9.76788e-61
POX_c04246	Hypothetical protein	198.61	177.28	294.35	1.2	1.31	1.34	-7.87016	6.2078e-146	6.5573e-144
POX_c04442	Hypothetical protein	21.96	21.55	13.56	54.64	57.59	55.48	1.12806	5.57794e-08	2.09455e-07
POX_d04861	Hypothetical protein	232.2	262.48	202.91	124.13	121.34	126.18	-1.33446	3.05311e-21	2.90018e-20
POX_d05534	Hypothetical protein	161.87	178	163.32	95.37	99.36	106.24	-1.16584	1.00166e-22	1.03426e-21
POX_e06619	Hypothetical protein	16.85	18.31	11.59	139.93	166.77	204.88	2.82254	1.49855e-40	2.98119e-39
POX_f08126	Hypothetical protein	272.57	262.01	285.55	124.65	130.73	170.38	-1.37533	2.86959e-20	2.60856e-19
POX_d05722	Hypothetical protein	63.4	19.78	35.72	7.18	7.37	6.91	-2.8786	9.92294e-15	6.40684e-14
POX_a01487	Hypothetical protein	5.95	1.3	4.36	14.34	14.35	12.43	1.598	6.49991e-05	0.000169527
POX_b03263	Hypothetical protein	87	76.48	170.69	61.62	61.98	84.7	-1.09019	0.000178943	0.000437541
POX_g09247	Hypothetical protein	0.51	1.03	1.94	9.18	7.75	6.83	2.35273	1.35695e-06	4.3461e-06
POX_h09539	Hypothetical protein	2.27	1.91	2.08	9.98	10.42	6.78	1.70185	8.0719e-12	4.23144e-11
POX_c04007	Hypothetical protein	187.61	178.82	214.87	772.11	712.69	638.98	1.451	1.93427e-34	3.13369e-33
POX_e06263	Hypothetical protein	35.64	33.41	30.82	3.39	2.01	1.79	-4.20916	1.05307e-84	5.03331e-83
POX_a01890	Hypothetical protein	1315.57	1631.96	1096.25	113.04	127.62	191.79	-3.65151	4.7432e-56	1.29463e-54
POX_e06573	Hypothetical protein	862.13	900.49	918.73	371.34	357.27	377.11	-1.69903	5.28226e-82	2.3947e-80
POX_e07225	Hypothetical protein	2.42	2.44	2.42	1.12	1.46	1.85	-1.15099	0.00310058	0.00629231
POX_e07318	Hypothetical protein	71.51	79.7	67.01	47.85	49.33	56.73	-1.06678	9.1722e-18	7.24652e-17
POX_f08415	Hypothetical protein	302.92	311.77	351.64	27.2	21.21	24.34	-4.14444	3.271e-134	3.03084e-132
POX_f07683	Hypothetical protein	66.09	59.84	69.88	38	41.85	46.84	-1.0486	3.04938e-16	2.16615e-15
POX_d05216	Hypothetical protein	6.14	5.79	6.43	20.65	18.94	16.99	1.20358	1.14865e-10	5.47034e-10
POX_g08573	Hypothetical protein	541.35	423.1	567.16	336.51	331.79	328.53	-1.03395	2.05186e-16	1.47743e-15
POX_f08198	Hypothetical protein	16.87	16.52	15.06	62.16	60.26	54.15	1.44115	1.81645e-34	2.95188e-33
POX_g09015	Hypothetical protein	13.69	12.1	13.67	43.95	41.11	34.46	1.18181	1.84898e-11	9.3943e-11
POX_a00739	Hypothetical protein	22.12	19.06	12.67	0.53	1.09	0.87	-4.87838	6.66518e-25	7.52987e-24
POX_g08608	Hypothetical protein	240.24	234.99	268.02	143.55	148.19	152.37	-1.14449	3.75434e-07	1.2884e-06
POX_g09367	Hypothetical protein	14.74	13	21.02	7.75	9.05	9.95	-1.28268	2.72896e-06	8.48322e-06
POX_b03266	Hypothetical protein	132.53	79.98	107.34	50.77	62.27	69.47	-1.22275	5.34729e-08	2.01439e-07
POX_e06362	Hypothetical protein	128.85	101.91	83.25	12.74	11.36	11.47	-3.56373	3.81232e-74	1.51389e-72
POX_g09253	Hypothetical protein	0.29	0.44	0.44	3.32	3.93	3.01	2.686	6.46641e-10	2.90164e-09
POX_c04235	Hypothetical protein	404.73	340.63	500.71	17	13.45	11.36	-5.31056	2.84726e-180	4.4889e-178
POX_c04237	Hypothetical protein	606.71	546.55	963.56	8.96	4.5	3.62	-7.3705	2.06999e-57	5.73893e-56
POX_c04245	Hypothetical protein	456.59	404.8	694.74	3.18	2.07	1.96	-8.15365	3.36284e-201	6.70221e-199
POX_c04248	Hypothetical protein	866.24	689.48	1073.93	5.73	5.32	3.75	-7.92349	5.50671e-306	2.64397e-303
POX_d05096	Hypothetical protein	38.48	37.99	91.16	31.49	36.48	37.58	-1.07826	0.000536053	0.00122721
POX_d05448	Hypothetical protein	8.19	6.93	6.46	2.83	1.8	1.58	-2.2224	4.98481e-11	2.44677e-10
POX_e06764	Hypothetical protein	4.95	5.73	4.15	26.77	24.7	27.13	1.97058	4.67497e-21	4.40123e-20
POX_c04155	Hypothetical protein	50.9	53.53	82.9	37.38	39.72	47.83	-1.0029	8.70616e-07	2.85777e-06
POX_b02393	Hypothetical protein	61.5	60.57	66.43	35.3	38.16	47.51	-1.06301	1.47516e-11	7.55314e-11
POX_g08593	Hypothetical protein	33.18	28.72	27.39	12.75	13.18	17.53	-1.46754	9.21816e-07	3.01553e-06
POX_a01454	Hypothetical protein	65.03	63.76	76.41	378.06	361.51	334.37	1.8749	1.37485e-80	6.12764e-79
POX_h09654	Hypothetical protein	17.12	13.3	18.92	6.33	5.5	5.7	-1.90474	4.92146e-15	3.243e-14
POX_e06418	Hypothetical protein	0	0.03	0	1.56	2.12	1.94	6.61853	1.10295e-07	4.01323e-07
POX_c04210	Hypothetical protein	3.51	2.42	1.97	0.81	0.65	0.36	-2.58876	1.40291e-11	7.20414e-11
POX_a00065	Hypothetical protein	47.96	41.58	35.18	231.06	267.34	298.15	2.01079	7.7555e-68	2.70368e-66
POX_a00067	Hypothetical protein	104.37	89.62	108.93	803.13	667.54	564.78	1.28761	1.83621e-17	1.4199e-16
POX_e06767	Hypothetical protein	3.04	3.41	4.5	17.88	16.76	15.92	1.78538	2.37256e-15	1.59627e-14
POX_d05995	Hypothetical protein	15.46	12.16	36.41	5.14	4.45	4.49	-2.59673	2.17075e-13	1.28027e-12
POX_g08841	Hypothetical protein	286.18	239.48	824.5	37.19	37.03	37.54	-4.00558	9.72466e-12	5.07267e-11
POX_b03464	Hypothetical protein	2.26	3.15	2.6	11.54	10.67	8.26	1.71111	2.74026e-24	3.04368e-23
POX_g08923	Hypothetical protein	610.14	464.2	596.6	1.42	1.28	0.65	-9.34421	2.97102e-243	8.71746e-241
POX_f08228	Hypothetical protein	13.1	18.62	9.3	5.17	6.83	7.64	-1.5027	2.03759e-05	5.65653e-05
POX_a00755	Hypothetical protein	1957.53	1663.65	899.26	244.45	273.68	333.91	-2.83254	8.14989e-27	1.01638e-25
POX_g08811	Hypothetical protein	117.97	123.86	133.45	399.46	368.75	281.69	1.06341	8.53927e-12	4.472e-11
POX_f08108	Hypothetical protein	1.42	1.74	1.72	6.38	5.74	4.52	1.34006	9.12241e-07	2.98841e-06
POX_c04051	Hypothetical protein	26.49	19.2	21.6	6.84	5.1	4.57	-2.43202	2.48176e-19	2.14524e-18
POX_h09470	Hypothetical protein	1203.28	962.33	1045.11	229.68	256.58	304.68	-2.43995	2.06072e-62	6.44004e-61
POX_e07279	Hypothetical protein	200.7	176.89	336	1969.99	1949.23	2099.16	2.67095	2.13714e-38	3.98141e-37
POX_e06557	Hypothetical protein	951.72	964	1525.87	622.18	673.6	657.65	-1.21076	2.82971e-11	1.41794e-10
POX_c04104	Hypothetical protein	4.81	9.32	4.79	26.65	28.87	19.74	1.79183	8.33028e-15	5.41494e-14
POX_b02683	Hypothetical protein	18.67	19.69	21.89	81.04	80.24	79.36	1.57454	2.24464e-44	4.91911e-43
POX_d04881	Hypothetical protein	9.5	9.85	11.21	73.62	64.21	62.91	2.29156	3.72491e-65	1.23342e-63
POX_a00690	Hypothetical protein	79.54	98.36	84.52	277.89	230.35	231.47	1.07335	6.84906e-09	2.81833e-08
POX_a01689	Hypothetical protein	32.07	31.15	14.65	1.59	0.88	2.18	-4.535	4.50376e-08	1.71373e-07
POX_f08458	Hypothetical protein	3.76	14.98	11.22	45.35	35.33	45.82	1.62771	0.000268732	0.000642656
POX_g09358	Hypothetical protein	87.09	75.16	86.36	583.12	545.93	572.14	2.34099	6.46736e-143	6.44478e-141
POX_h09418	Hypothetical protein	1.06	1.06	1.58	5.48	6.84	5.06	1.8134	5.02809e-07	1.69903e-06
POX_b02865	Hypothetical protein	9.3	19.69	9.12	68.19	51.05	36.4	1.58493	1.34662e-05	3.81963e-05
POX_b02529	Hypothetical protein	207.32	140.81	285.98	87.24	90.32	102.6	-1.58973	1.7082e-12	9.43709e-12
POX_b02749	Hypothetical protein	46.49	58.8	58.45	408.54	360.84	386.19	2.39263	6.91011e-72	2.62559e-70
POX_c04535	Hypothetical protein	0.52	1.76	0.25	14.1	13.36	12.93	3.48778	4.88991e-13	2.83025e-12
POX_f07873	Hypothetical protein	28.71	28.42	22.61	7.16	9.44	12.85	-1.86694	9.29973e-14	5.64558e-13
POX_f07509	Hypothetical protein	9.32	10.07	7.98	35.08	32.62	32.06	1.43717	1.99932e-24	2.23244e-23
POX_d05712	Hypothetical protein	27.95	28.1	29.14	86.91	81.08	79.9	1.1171	3.5284e-36	6.05041e-35
POX_h09417	Hypothetical protein	14.42	12.44	7.74	205.63	203.64	196.52	3.70428	9.83558e-63	3.11058e-61
POX_d04973	Hypothetical protein	14.04	14.36	13.72	4.39	5.3	2.26	-2.22538	8.27055e-11	3.98367e-10
POX_c04707	Hypothetical protein	104.99	96.55	89.84	67.36	65.73	60.26	-1.01124	1.45345e-12	8.06342e-12
POX_a00758	Hypothetical protein	2339.55	2059.99	1396.58	481.11	513.42	616.42	-2.2717	5.87916e-28	7.66687e-27
POX_h09741	Hypothetical protein	16.74	23.01	7.92	84.29	103.99	126.89	2.27779	1.93719e-10	9.05424e-10
POX_b01943	Hypothetical protein	11.92	9.55	7.6	1.96	1.99	2.91	-2.51476	1.39165e-16	1.0138e-15
POX_a01805	Hypothetical protein	33.27	29.61	36.32	19.89	17.14	27.96	-1.03415	4.59145e-06	1.38888e-05
POX_e06233	Hypothetical protein	1.44	1.16	0.48	8.27	8.38	4.78	2.37368	1.46979e-07	5.29153e-07
POX_h09540	Hypothetical protein	79.94	74.37	92.46	44.01	46.1	48.08	-1.25689	1.0229e-26	1.2667e-25
POX_b03273	Hypothetical protein	1.71	1.12	3.66	0.17	0.3	0.11	-3.87543	5.01307e-06	1.50993e-05
POX_f08394	Hypothetical protein	1.37	1.25	4.33	13.66	12.46	10.16	1.97944	3.65124e-06	1.11662e-05
POX_c03778	Hypothetical protein	84.69	47.81	70.51	1.15	0.74	0.84	-6.8854	3.84277e-46	8.67333e-45
POX_a00538	Hypothetical protein	439.13	350.28	503.8	11.52	8.98	6.52	-5.65753	2.15559e-187	3.67249e-185
POX_g09237	Hypothetical protein	48.28	53.1	103	17.19	16.39	15.06	-2.489	1.37107e-21	1.32624e-20
POX_d05399	Hypothetical protein	3.53	3.77	6.86	2.5	2.92	1.63	-1.41023	0.00324686	0.00656645
POX_a01888	Hypothetical protein	33.35	32.38	25.13	16.53	15.88	15.73	-1.3416	6.36863e-17	4.7643e-16
POX_h09746	Hypothetical protein	48.09	55.31	45.56	138.52	136.86	130.97	1.02077	1.06655e-13	6.44139e-13
POX_e06653	Hypothetical protein	0.41	0.66	0.96	3.5	4.12	2.63	1.90969	1.25045e-05	3.56311e-05
POX_f07574	Hypothetical protein	22.98	37.85	40.08	95.64	98.01	108.08	1.15408	4.84582e-08	1.8353e-07
POX_d04853	Hypothetical protein	63.15	60.7	74.78	40.87	36.09	38.02	-1.08089	5.21293e-22	5.18007e-21
POX_a00582	Hypothetical protein	0.43	0.54	0.94	3.51	2.76	2.14	1.7279	0.000232816	0.000561212
POX_a00123	Hypothetical protein	20.42	13.45	11.09	2.13	1.35	1.27	-3.64002	7.98231e-15	5.19194e-14
POX_b03447	Hypothetical protein	7.23	7.53	6.03	24.03	22.71	20.22	1.28468	3.69449e-15	2.45131e-14
POX_c04565	Hypothetical protein	16.17	5.47	0	30.67	28.87	49.31	1.86363	0.0289924	0.0486647
POX_c04566	Hypothetical protein	143.85	117.77	142.17	65.2	66.36	71.19	-1.34152	1.23537e-29	1.69912e-28
POX_d04880	Hypothetical protein	10.7	9.24	9.4	34.06	31.13	25.51	1.20665	2.33561e-15	1.57341e-14
POX_d05550	Hypothetical protein	59.98	53.97	64.93	31.68	32.91	35.31	-1.26082	3.87675e-24	4.27454e-23
POX_g09199	Hypothetical protein	1.53	1.34	1.19	10.19	10.39	9.93	2.49029	4.81395e-30	6.69958e-29
POX_e06455	Hypothetical protein	4.43	4.67	5.26	20.52	16.28	12.48	1.35674	1.71586e-07	6.12835e-07
POX_c04637	Hypothetical protein	0.05	0.08	0.2	0.53	0.63	0.63	1.97262	0.0199788	0.034687
POX_f07333	Hypothetical protein	9.14	9.41	10.45	3.16	2.39	4.02	-2.02675	2.52838e-21	2.41041e-20
POX_f08304	Hypothetical protein	17.48	18.72	22.23	56.71	51.27	51.69	1.12183	1.48548e-20	1.3716e-19
POX_b02489	Hypothetical protein	81.71	81.74	83.74	52.71	53.91	55.71	-1.02988	3.85079e-29	5.20818e-28
POX_a01550	Hypothetical protein	1.42	0.82	1.38	5.76	8.05	11.52	2.40606	1.70285e-11	8.68949e-11
POX_c04176	Hypothetical protein	86.06	75.93	92.56	48.61	45.29	49.79	-1.07898	8.12044e-31	1.16702e-29
POX_f08492	Hypothetical protein	177.01	174.74	216.17	22.36	17.39	17.44	-3.73018	4.01741e-139	3.85781e-137
POX_a01002	Hypothetical protein	29.18	27.46	38.91	4.38	4.29	5.07	-3.22031	9.86841e-49	2.32679e-47
POX_h09739	Hypothetical protein	0.73	0.62	0.39	8.85	8.01	6.35	3.34987	6.58283e-26	7.83929e-25
POX_a00807	Hypothetical protein	46.01	45.39	45.91	33.25	29.67	27.25	-1.0303	2.73069e-22	2.74446e-21
POX_b03418	Hypothetical protein	82.03	79.95	70.24	26.8	26.38	28.2	-1.93748	5.12913e-51	1.29299e-49
POX_c03771	Hypothetical protein	36.74	32.19	25.01	16.66	14.07	13.33	-1.51701	3.33222e-18	2.69718e-17
POX_g09296	Hypothetical protein	5.6	5.56	6.02	1.08	1.36	1.14	-2.68963	8.62002e-35	1.41607e-33
POX_a01829	Hypothetical protein	120.36	78.78	416.86	18.69	26.9	43.47	-3.19225	3.44052e-05	9.31136e-05
POX_d05162	Hypothetical protein	0.26	0.32	0.3	1.07	0.92	1.14	1.41222	0.000111023	0.000281367
POX_e06250	Hypothetical protein	1.04	0.98	0.78	6.62	6.5	5.39	2.29269	1.30203e-26	1.59923e-25
POX_a00102	Hypothetical protein	127.04	109.45	89.57	63.13	40.14	41.73	-1.5829	8.9031e-08	3.2654e-07
POX_a01471	Hypothetical protein	8.4	3.41	2.52	34.67	80.22	140.18	3.56726	8.00245e-07	2.63497e-06
POX_a00014	Hypothetical protein	0.23	0.68	0.86	2.72	4.35	4.67	2.28172	0.00217425	0.00452632
POX_g09175	Hypothetical protein	0	0	0	13.6	17.83	18.1	8.79896	4.5326e-13	2.63095e-12
POX_f08447	Hypothetical protein	16.09	16.68	28.99	6.22	6.13	4.7	-2.26282	3.3435e-11	1.66591e-10
POX_d05211	Hypothetical protein	1.23	0.93	0.78	4.6	3.57	8.23	2.05788	0.000741607	0.00166389
POX_d05771	Hypothetical protein	24.08	22.33	28.29	7.44	8.41	9.04	-2.00749	3.6421e-37	6.47668e-36
POX_f08463	Hypothetical protein	104.51	93.99	92.9	45.35	48.2	42.95	-1.51548	2.46487e-41	5.05562e-40
POX_e06169	Hypothetical protein	5.55	5.8	8.29	22.22	18.69	13.73	1.0581	5.85833e-05	0.000153858
POX_b03295	Hypothetical protein	13.31	8.74	10.22	65.16	69.4	71.41	2.25938	3.60343e-45	7.99644e-44
POX_g08582	Hypothetical protein	56.38	50.93	67.9	172.46	174.07	208.95	1.24737	7.07634e-17	5.26761e-16
POX_d05854	Hypothetical protein	46.89	36.22	43.01	172.85	140.16	112.86	1.56237	1.42703e-20	1.32226e-19
POX_a00084	Hypothetical protein	87.89	84.77	113.91	7.82	6.75	7.97	-4.08915	1.37299e-135	1.28344e-133
POX_a00233	Hypothetical protein	319.33	309.94	302.9	143.19	158.56	198.54	-1.31904	5.73471e-19	4.88514e-18
POX_a00720	Hypothetical protein	8.51	7.83	14.06	3.3	3.57	2.23	-2.15187	3.05243e-13	1.7863e-12
POX_a00762	Hypothetical protein	982.57	996.79	463.2	106.82	109.71	108.93	-3.33621	1.63732e-37	2.95928e-36
POX_a01322	Hypothetical protein	19.11	15.99	19.67	67.56	66.25	76.54	1.52367	7.19021e-30	9.94112e-29
POX_a01497	Hypothetical protein	106.87	118.54	213.17	24.46	25.31	32.09	-2.57851	2.13653e-25	2.46916e-24
POX_a01685	Hypothetical protein	16.5	13.58	19.21	7.16	8.74	9.61	-1.37291	1.23377e-12	6.91367e-12
POX_b02027	Hypothetical protein	0	0	0.06	0.31	0.16	0.46	3.59808	0.0244583	0.0417641
POX_b02295	Hypothetical protein	1.83	1.17	1.02	6.81	6.18	6	1.82562	6.0925e-12	3.21133e-11
POX_b02482	Hypothetical protein	84.75	87.33	120.03	57.92	54.88	48.48	-1.27739	1.28752e-15	8.79124e-15
POX_b02727	Hypothetical protein	0.26	0.15	0.37	0.58	1.32	1.2	1.60214	0.0241043	0.0411932
POX_b02876	Hypothetical protein	0.51	0.33	0.18	1.93	2.78	2.38	2.38813	5.79786e-06	1.72905e-05
POX_b03115	Hypothetical protein	253.12	162.06	124.54	423.54	489.63	683.13	1.14522	1.69938e-05	4.76153e-05
POX_b03116	Hypothetical protein	279.16	162.95	127.8	700.08	804.79	1104.94	1.77641	1.68656e-10	7.93195e-10
POX_b03118	Hypothetical protein	1.35	1.01	1.38	4.88	4.95	5.38	1.61428	5.41509e-08	2.03775e-07
POX_b03380	Hypothetical protein	1.83	2.74	1.9	72.49	62.54	55.1	4.42836	9.849e-94	5.44686e-92
POX_b03381	Hypothetical protein	0.47	0.7	0.69	7.69	6.95	5.25	2.97505	1.79889e-15	1.22197e-14
POX_b03451	Hypothetical protein	4.89	5.34	7.94	0.26	0.18	0.4	-4.99059	3.1864e-28	4.202e-27
POX_b03435	Hypothetical protein	0.3	0.19	0.19	3.97	4.3	2.79	3.63648	1.16927e-13	7.0416e-13
POX_b03448	Hypothetical protein	114	110.03	95.79	42.07	41.31	39.94	-1.56155	1.85398e-34	3.00824e-33
POX_c03561	Hypothetical protein	25.31	18.35	22.34	65.55	65.32	65.91	1.15985	1.17895e-17	9.21783e-17
POX_c03702	Hypothetical protein	141.67	131.54	126.91	60.26	48.71	37.38	-1.87565	4.18534e-28	5.48509e-27
POX_c03812	Hypothetical protein	0.89	0.77	0.64	5.67	7.77	10.39	2.95773	1.60891e-14	1.02317e-13
POX_c03928	Hypothetical protein	2.26	1.64	0.96	20.03	19.33	14.95	3.06278	5.98631e-26	7.13695e-25
POX_c04032	Hypothetical protein	4.8	4.83	2.61	13.73	14.59	17.76	1.48308	1.4982e-08	5.96963e-08
POX_c04256	Hypothetical protein	4.87	3.59	3.5	20.98	20.89	17.53	1.83632	2.41375e-20	2.20367e-19
POX_c04368	Hypothetical protein	37.31	27.62	63.26	17.67	20.09	24.82	-1.44654	2.02844e-07	7.17323e-07
POX_c04401	Hypothetical protein	33	39.23	60.71	23.28	24.16	32.47	-1.15329	1.76071e-06	5.58511e-06
POX_c04659	Hypothetical protein	0.72	0.45	0.17	7.09	6.48	6.08	3.46347	3.38078e-18	2.7344e-17
POX_c04719	Hypothetical protein	2212.22	1965.13	2387.51	973.26	947.51	1063.67	-1.55724	5.74958e-50	1.41239e-48
POX_c04774	Hypothetical protein	1.99	2.04	2.88	14.14	12.14	10.78	2.00428	2.69475e-17	2.06865e-16
POX_c04772	Hypothetical protein	1.79	1.4	1.39	5.97	5.53	4.74	1.4122	6.61165e-06	1.95846e-05
POX_d05113	Hypothetical protein	43.18	38.84	98.54	32.11	30.19	34.46	-1.31342	1.44592e-05	4.08265e-05
POX_d05303	Hypothetical protein	6.07	4.9	4.17	24.58	23.97	25.92	1.87759	1.55082e-24	1.73531e-23
POX_d05542	Hypothetical protein	11.7	9.18	12.25	2.58	2.78	2.19	-2.54825	7.95019e-31	1.14567e-29
POX_d05633	Hypothetical protein	16.33	4.23	5.27	4.2	1.95	2.42	-2.02198	4.19866e-05	0.000112479
POX_d05778	Hypothetical protein	40.91	34.73	33.26	12.52	11.18	11.98	-2.03149	1.0358e-44	2.27466e-43
POX_d05885	Hypothetical protein	2.77	2.62	2.84	1.13	1.22	1.08	-1.6861	6.48419e-07	2.16406e-06
POX_d05896	Hypothetical protein	157.54	142.99	130.09	4.47	4.43	2.47	-5.65435	1.21716e-180	1.948e-178
POX_d06019	Hypothetical protein	0.43	0.11	0.33	3.02	2.88	2.69	2.94573	1.00054e-07	3.65066e-07
POX_d06025	Hypothetical protein	0.24	0.24	0.52	2.55	2.87	2.77	2.62495	1.9282e-06	6.08897e-06
POX_e06651	Hypothetical protein	12.84	9.77	11.04	50.21	48.27	38.15	1.62011	3.00105e-23	3.1988e-22
POX_e06578	Hypothetical protein	27.85	27.54	56.46	7.26	7.44	5.3	-2.8978	2.10726e-23	2.2621e-22
POX_e06686	Hypothetical protein	5.32	5.71	9.06	1.92	1.91	2.37	-2.11879	4.09054e-13	2.37933e-12
POX_e06807	Hypothetical protein	0.08	0.06	0.08	2.45	1.68	3.37	5.02807	1.15258e-07	4.18661e-07
POX_e06985	Hypothetical protein	43.33	46.2	43.52	27.79	27.37	29.17	-1.08347	7.3109e-19	6.18295e-18
POX_e07168	Hypothetical protein	3.31	2.83	2.7	8.7	9.12	10.78	1.27256	2.92201e-09	1.24206e-08
POX_e07272	Hypothetical protein	34.33	29.55	32.64	8.47	9.75	16.99	-1.87908	9.56447e-14	5.80296e-13
POX_f07504	Hypothetical protein	134.91	151.7	223.3	15.18	13.65	14.36	-3.98173	2.90429e-95	1.63181e-93
POX_f07593	Hypothetical protein	62.09	58.63	100.24	12.87	10.22	8.15	-3.23938	8.60691e-43	1.8256e-41
POX_f08055	Hypothetical protein	59.15	58.06	62.05	33.75	35.54	39.34	-1.14574	5.49469e-22	5.4498e-21
POX_f08114	Hypothetical protein	71.02	63.2	33.06	138.52	234.86	404.44	1.79714	0.000778014	0.00174114
POX_f08348	Hypothetical protein	25.05	23.06	20.14	13.02	14.09	18.12	-1.01842	3.86248e-08	1.47931e-07
POX_f08356	Hypothetical protein	0.84	0.44	0.54	4.8	4.2	4.18	2.46167	1.88761e-10	8.83811e-10
POX_f08370	Hypothetical protein	135.62	108.95	66.56	251.56	292.81	364.61	1.12426	9.20091e-06	2.67371e-05
POX_f08387	Hypothetical protein	62.79	71.43	46.36	21.91	20.3	18.46	-2.00168	2.26245e-25	2.60898e-24
POX_g08537	Hypothetical protein	28	28.39	21.96	15.5	15.74	17.49	-1.03445	6.55726e-10	2.94116e-09
POX_g08546	Hypothetical protein	1.34	1.09	0.97	3.84	4.75	3.87	1.45572	7.2786e-06	2.1434e-05
POX_g08729	Hypothetical protein	138.87	107.51	140.47	60.96	70.93	83.42	-1.26243	6.5757e-15	4.30087e-14
POX_g08850	Hypothetical protein	5.57	3.89	4.44	19.15	21.27	26.39	1.8512	8.32692e-18	6.59845e-17
POX_g08917	Hypothetical protein	0.31	0.23	0.29	5.36	4.96	5.16	3.80625	7.73647e-17	5.73074e-16
POX_g08942	Hypothetical protein	6.14	6.63	3.02	95.06	88.44	88.01	3.66981	2.65192e-50	6.57565e-49
POX_g09006	Hypothetical protein	0.95	1.83	1.45	6.59	6.68	6.54	1.78085	1.64962e-09	7.16779e-09
POX_g09219	Hypothetical protein	23	21.56	23.83	10.96	10.49	10.94	-1.50028	2.10626e-27	2.71322e-26
POX_g09256	Hypothetical protein	21.19	22.19	23.77	12.4	12.56	13.56	-1.22667	1.04695e-17	8.21611e-17
POX_g09298	Hypothetical protein	11.89	10.46	15.77	3.78	4.46	2.45	-2.24775	1.90451e-17	1.47057e-16
POX_g09353	Hypothetical protein	6.67	5.73	24.48	5.84	6.59	7.52	-1.29379	0.00590341	0.0113958
POX_g09371	Hypothetical protein	20.2	22.66	27.41	11.49	10.15	10.04	-1.5722	1.32089e-20	1.22499e-19
POX_h09415	Hypothetical protein	22.01	22.61	35.46	1.67	1.97	1.84	-4.29326	5.01897e-59	1.43285e-57
POX_h09420	Hypothetical protein	36.1	36.15	44.08	17.89	18.92	18.85	-1.48499	2.62436e-27	3.36421e-26
POX_h09439	Hypothetical protein	0.17	1.69	2.71	442.93	382.74	333.14	7.55685	2.17363e-17	1.67592e-16
POX_h09440	Hypothetical protein	12.12	111.82	107.8	1943.04	1786.86	1727.1	4.12376	1.17669e-06	3.8022e-06
POX_h09544	Hypothetical protein	0.12	0.04	0	4.24	5.48	9.03	6.48251	1.4657e-12	8.12716e-12
POX_h09637	Hypothetical protein	27.67	24.18	34.6	10.91	10.35	15.46	-1.38025	1.04568e-14	6.74327e-14
POX_h09696	Hypothetical protein	23.94	24.26	24.54	16.57	14.67	13.77	-1.11439	3.25604e-16	2.30984e-15
POX_h09903	Hypothetical protein	86.95	92.1	124.12	51.33	51.97	55.59	-1.35229	4.0274e-18	3.24744e-17
POX_c03486	Hypothetical protein	51.79	56.54	59.16	14.19	13.38	14.97	-2.39738	8.76472e-78	3.71814e-76
POX_b02222	Hypothetical protein	33.4	28.03	29.74	244.62	227.01	187.92	2.43314	1.15879e-75	4.78137e-74
POX_f08442	Hypothetical protein	3.6	2.83	3.04	7.84	8.37	9.33	1.01363	3.38588e-09	1.43175e-08
POX_d04911	Hypothetical protein	5.9	6.89	7.94	19.26	19.58	19.78	1.3676	1.97397e-30	2.79504e-29
POX_a01523	Hypothetical protein	21.49	21.42	21.75	69.27	71.85	83.93	1.37709	7.24207e-31	1.04648e-29
POX_d05124	Hypothetical protein	8.55	9.69	9.3	6.44	5.81	4.81	-1.12225	9.69924e-06	2.80847e-05
POX_c03795	Hypothetical protein	1.93	1.58	2.82	6.73	5.9	5.87	1.1354	3.06762e-05	8.3406e-05
POX_a01434	Hypothetical protein	39.48	34.68	38.15	120.6	111.25	86.14	1.08079	1.48837e-12	8.2485e-12
POX_a00560	Hypothetical protein	877.84	865.52	998.59	257.11	235.88	221.98	-2.20235	4.85038e-111	3.32692e-109
POX_a01294	Hypothetical protein	155.38	160.71	194.02	542.11	509.89	484.59	1.17623	6.72371e-21	6.31312e-20
POX_a00386	Hypothetical protein	49.17	35.05	27.26	17.38	20.04	28.3	-1.05204	1.00808e-05	2.91417e-05
POX_f08319	Hypothetical protein	23.53	23.46	21.41	71.12	67.16	57.54	1.09419	1.17677e-12	6.61535e-12
POX_d05178	Hypothetical protein	31.68	35.45	33.78	20.16	17.51	22.51	-1.1738	4.77135e-09	1.98816e-08
POX_c04240	Hypothetical protein	562.1	422.43	737.2	2.13	1.16	0.46	-9.25365	3.76513e-60	1.10169e-58
POX_c04249	Hypothetical protein	366.87	308.44	610.08	1.43	2.13	0.85	-8.44799	6.47398e-169	8.88112e-167
POX_c04514	Hypothetical protein	503.19	440.67	625.47	5.15	3.86	2.35	-7.51341	5.17726e-243	1.47804e-240
POX_d06131	Hypothetical protein	2.7	0.38	1.89	7.15	5.54	4.9	1.55217	0.00187658	0.00394161
POX_a01744	Hypothetical protein	134.92	122.1	128.04	71.66	65.97	71.26	-1.30171	1.01096e-24	1.13604e-23
POX_b03099	Hypothetical protein	14.33	12.51	14.82	40.55	36.07	37.8	1.03818	3.67178e-17	2.78829e-16
POX_b03110	Hypothetical protein	5.66	2.01	3.52	20.04	17.62	17.85	1.92657	3.50774e-06	1.07429e-05
POX_b01992	Hypothetical protein	4.8	4.85	6.06	15.54	14.92	15.92	1.25194	3.84784e-21	3.63874e-20
POX_a00446	Hypothetical protein	24.28	18.63	22.88	79.29	58.63	45.42	1.06051	1.59164e-06	5.06859e-06
POX_c04057	Hypothetical protein	17.67	19.63	19.17	81.59	68.8	63.14	1.49237	5.22431e-26	6.24964e-25
POX_c03621	Hypothetical protein	56.56	68	88.52	22.61	21.14	19.84	-2.16412	3.33829e-29	4.52082e-28
POX_a00303	Hypothetical protein	243.94	160.41	207.1	116.95	122.14	129.18	-1.13349	0.000777496	0.00174035
POX_f07831	Hypothetical protein	2.11	3.05	3	24.74	21.38	23.22	2.64943	1.65511e-19	1.44847e-18
POX_a01418	Hypothetical protein	1.8	2.13	1.33	10.17	9.57	8.5	1.98635	8.21666e-09	3.35495e-08
POX_a01717	Hypothetical protein	1.53	1.25	2.37	28.91	16.02	8.16	3.01954	7.25402e-10	3.24129e-09
POX_f07515	Hypothetical protein	27.54	25.64	31.26	16.36	15.57	13.83	-1.22732	1.19418e-18	9.99538e-18
POX_f07996	Hypothetical protein	13.58	15.08	16.49	103.64	97.03	86.12	2.96035	1.56992e-123	1.26588e-121
POX_d05410	Hypothetical protein	29.59	26.47	33.04	17.4	17.93	16.72	-1.19514	1.47121e-21	1.42051e-20
POX_f07392	Hypothetical protein	285.81	233.98	382.55	181.66	183.31	186.06	-1.11005	1.52284e-11	7.78971e-11
POX_g08721	Hypothetical protein	16.83	18.78	17.57	8.27	8.46	9.45	-1.44949	1.56071e-26	1.90808e-25
POX_a01155	Hypothetical protein	1.47	1.42	1.28	4.37	4.86	4.06	1.25203	0.000891846	0.00197703
POX_d06136	Hypothetical protein	30.14	26.82	57.35	9.49	8.53	9.74	-2.456	4.57804e-18	3.6774e-17
POX_b03394	Hypothetical protein	32.57	51.88	27.48	178.5	172.29	163.64	1.76592	3.62643e-14	2.25861e-13
POX_a01924	Hypothetical protein	15.55	7.35	16.41	53.13	54.05	59.3	1.0925	1.28144e-12	7.1656e-12
POX_d05619	Hypothetical protein	16.25	13.77	18.72	1.12	0.59	0.65	-4.76287	4.24231e-64	1.37459e-62
POX_d05578	Hypothetical protein	26.66	21.22	13.2	51.22	61.78	90.64	1.31585	3.79918e-06	1.15884e-05
POX_e06765	Hypothetical protein	0.71	0.63	0.66	3.41	2.54	3.61	1.83439	1.0121e-05	2.92497e-05
POX_e06800	Hypothetical protein	68.53	44.83	26.21	190.83	205.17	254.02	1.79878	5.83832e-10	2.62762e-09
POX_f08342	Hypothetical protein	0.82	0.39	0.56	5.7	5.8	5.39	2.87024	4.41507e-13	2.56526e-12
POX_h09726	Hypothetical protein	2.88	1.93	2.34	17.87	15.75	14.13	2.3315	1.04477e-22	1.07458e-21
POX_h09764	Hypothetical protein	57.17	20.68	38.65	182.99	133.8	98.93	1.42065	7.91854e-06	2.31571e-05
POX_h09831	Hypothetical protein	0.22	0.06	0.14	0.94	1.17	0.79	2.43589	0.00421441	0.00835997
POX_d05596	Hypothetical protein	21.88	19.03	19.54	61.64	65.12	58.98	1.20002	1.59233e-19	1.39815e-18
POX_h09839	Hypothetical protein	25.05	29.18	15.3	10.29	8.57	6.99	-1.85788	1.15532e-12	6.49821e-12
POX_b03342	Hypothetical protein	36.83	33.11	37.18	106.78	97.87	94.06	1.05999	3.89399e-20	3.51257e-19
POX_b03427	Hypothetical protein	62.38	63.68	78.35	8.16	8.33	7.94	-3.48512	5.0098e-97	2.87601e-95
POX_c04617	Hypothetical protein	17.01	18.85	2.72	55.44	67.69	85.56	2.00172	0.00935617	0.0173811
POX_d04955	Hypothetical protein	87.15	88.38	110.81	43.63	41.18	44.78	-1.171	1.67362e-22	1.70806e-21
POX_e07267	Hypothetical protein	25.27	21.85	33.12	75.54	75.15	80.78	1.11027	1.12644e-12	6.34932e-12
POX_g08939	Hypothetical protein	12.64	9.19	14.11	111.13	107.07	111.66	2.78801	1.56529e-69	5.70143e-68
POX_a01212	Hypothetical protein	3.23	2.64	2.28	201.94	156.81	114.85	5.43771	1.53697e-120	1.18504e-118
POX_b03296	Hypothetical protein	5.83	4.85	5.61	129.46	120.76	127.09	4.11801	1.16151e-228	2.99244e-226
POX_a01842	Hypothetical protein	138.39	122.68	126.18	32.9	35.68	43.84	-2.2064	2.9739e-53	7.77556e-52
POX_f07577	Hypothetical protein	6.72	49.65	45.46	425.55	401.15	374	3.125	5.94969e-05	0.000156024
POX_h09435	Hypothetical protein	0.61	1.07	1.19	160.04	123.72	72.96	6.51577	1.68896e-89	8.57717e-88
POX_f07497	Hypothetical protein	158.03	144.96	173.43	28.28	32.61	40.16	-2.65703	1.91202e-64	6.25284e-63
POX_a01901	Hypothetical protein	1.34	1.19	1.02	13.74	11.87	6.3	2.74734	1.12954e-12	6.36336e-12
POX_a01353	Hypothetical protein	126.29	113.86	157.22	52.32	52.37	57.58	-1.68985	3.94683e-32	5.99861e-31
POX_e06794	Hypothetical protein	12.97	14.01	14.84	6.91	7.41	8.49	-1.30319	3.77417e-09	1.58768e-08
POX_b02223	Hypothetical protein	229.91	222.73	276.31	145.58	124.56	152.37	-1.19284	9.96808e-08	3.63957e-07
POX_a00748	Hypothetical protein	2376.06	2207.83	1582.59	401.07	398.85	481.97	-2.69065	2.62182e-50	6.5163e-49
POX_b02743	Hypothetical protein	53.46	52.3	62.13	240.82	220.82	208.65	1.57779	3.64851e-39	6.93152e-38
POX_c04513	Hypothetical protein	509.61	465.06	696.27	3.31	2.3	1.25	-8.32842	2.59648e-221	5.96231e-219
POX_h09877	Hypothetical protein	557.19	612.28	677.95	105.41	100.42	95.83	-3.03804	4.8696e-168	6.59456e-166
POX_h09827	Hypothetical protein	16.59	18.05	19.37	62.66	56.39	61.63	1.31778	6.90847e-19	5.85668e-18
POX_c04196	Hypothetical protein	109.76	108.67	102.67	31.69	28.69	35.37	-2.17081	4.07093e-62	1.25368e-60
POX_a01170	Hypothetical protein	2.04	1.67	1.95	9.26	9.4	10.36	1.9193	3.18501e-20	2.88783e-19
POX_d04887	Hypothetical protein	261.06	274.74	296.35	157.23	155.77	172.8	-1.13688	5.32548e-31	7.75904e-30
POX_g08701	Hypothetical protein	62.93	67.27	67.94	231.34	215.08	229.17	1.34538	5.87633e-41	1.18684e-39
POX_b03236	Hypothetical protein	113.28	110.66	155.35	58.07	49.74	59.86	-1.59773	9.46373e-24	1.0327e-22
POX_c04189	Hypothetical protein	99.93	133.04	99.76	27.94	23.15	25.61	-2.54601	6.34141e-52	1.63776e-50
POX_e06453	Hypothetical protein	104.82	108.69	100.08	42.27	36.49	38.87	-1.83884	7.58316e-56	2.06446e-54
POX_h09769	Hypothetical protein	960.23	973.12	1215.47	350.86	309.91	328.47	-2.09213	3.48174e-67	1.19797e-65
POX_g08694	Hypothetical protein	59.46	55.57	80.35	9.98	14.38	20.98	-2.52524	5.30887e-22	5.27045e-21
POX_b03247	Hypothetical protein	2392.2	2454.55	2069.44	675.71	614.99	652.17	-2.25589	9.35221e-83	4.33278e-81
POX_a01931	Hypothetical protein	4.68	9.46	3.14	2.61	3.3	4.61	-1.1624	0.00923778	0.0171733
POX_d06063	Hypothetical protein	19.61	17.73	22.22	9.32	8.47	9.01	-1.58607	7.42973e-26	8.78838e-25
POX_a01071	Hypothetical protein	99.58	105.87	135.17	66.79	64.33	66.14	-1.20931	1.63464e-18	1.35531e-17
POX_b02238	Hypothetical protein	1048.99	928.89	1984.92	567.12	558.6	594.12	-1.61681	4.22538e-11	2.08661e-10
POX_g09082	Hypothetical protein	10.54	15.54	14.18	133.54	112.87	82.45	2.59952	8.11183e-27	1.01283e-25
POX_g09083	Hypothetical protein	13.27	12.12	14.63	55.09	50.69	55.45	1.5924	1.06122e-22	1.09043e-21
POX_e07253	Hypothetical protein	0.3	0.48	0.71	1.95	1.86	3.02	1.77147	5.15394e-05	0.00013641
POX_f08087	Hypothetical protein	68.88	78.19	73.5	1.04	0.58	0	-7.38013	1.97084e-17	1.52067e-16
POX_f08329	Hypothetical protein	10.73	10.68	11.84	5.86	6.47	6.48	-1.24519	4.85162e-07	1.64255e-06
POX_a00872	Hypothetical protein	20.16	20.09	20.04	159.12	137.44	142.57	2.43549	2.30957e-99	1.36291e-97
POX_b02078	Hypothetical protein	1511.05	1387.81	1546.82	238.65	258.57	331.03	-2.81281	3.97256e-89	1.9982e-87
POX_d05371	Hypothetical protein	200.4	183.82	176.96	134.93	114.99	111.06	-1.06014	9.54034e-21	8.90235e-20
POX_e06261	Hypothetical protein	1.76	1.11	3.58	27.56	27.88	17.31	4.43465	0.00203309	0.0042551
POX_b03412	Hypothetical protein	18.19	14.31	36.82	2.83	2.98	3.75	-3.2728	8.35877e-24	9.14013e-23
POX_a00818	Hypothetical protein	15.37	11.51	14.25	47.59	43.83	38.11	1.23716	2.2358e-17	1.7226e-16
POX_c04029	Hypothetical protein	39.96	36.92	76.84	21.42	19.25	20.4	-1.74738	1.37712e-11	7.08548e-11
POX_a00236	Hypothetical protein	2522.96	2052.76	2150.92	844.77	983.15	1266.3	-1.53858	2.14034e-19	1.85729e-18
POX_a00096	Hypothetical protein	1335.93	1262.88	1381.33	790.05	785.7	816.24	-1.15553	1.54893e-49	3.74403e-48
POX_c03732	Hypothetical protein	140.59	132.88	142.04	47.36	49.91	53.71	-1.88276	5.75615e-74	2.27724e-72
POX_a01625	Hypothetical protein	83.29	96.47	82.53	252.77	241.32	233.4	1.04533	3.84528e-18	3.10532e-17
POX_f07643	Hypothetical protein	21.61	25.86	23.94	13.92	13.32	11.89	-1.29379	3.08075e-18	2.50418e-17
POX_f08029	Hypothetical protein	9.22	7.41	12.02	5.66	5.51	5.68	-1.18047	1.74483e-07	6.22445e-07
POX_b03293	Hypothetical protein	47.58	40.3	37.37	31.43	23.86	26.82	-1.02971	8.94156e-09	3.63688e-08
POX_g08589	Hypothetical protein	94.29	95.24	122.15	58.06	60.26	80.93	-1.06518	1.27864e-09	5.59981e-09
POX_e07004	Hypothetical protein	183.27	124.63	141.08	116.37	94.12	73.34	-1.04835	0.00261095	0.00536774
POX_d05653	Hypothetical protein	28.74	24.73	26.91	13.07	11.1	11.79	-1.58047	2.33038e-36	4.03537e-35
POX_e07282	Hypothetical protein	0	0.17	0.22	4.68	3.76	3.16	4.40419	2.08117e-07	7.3474e-07
POX_d05171	Hypothetical protein	124.7	114.52	137.53	22.14	27.49	33.66	-2.59709	1.48693e-51	3.81225e-50
POX_d05172	Hypothetical protein	45.35	50.78	59.02	8.8	9.02	11.21	-2.84187	1.473e-68	5.18645e-67
POX_d05011	Hypothetical protein	9.27	6.82	7.17	33.75	35.46	30.79	1.68791	2.80073e-25	3.21916e-24
POX_b02424	Hypothetical protein	8.3	8.96	8.88	76.08	76.14	82.99	2.78024	3.6362e-156	4.22079e-154
POX_g08999	Hypothetical protein	19.68	13.91	4.27	1.88	3.07	2.99	-2.68145	2.1558e-08	8.44334e-08
POX_b02477	Hypothetical protein	116.67	126.64	126.3	53.96	53.82	56.47	-1.59423	7.41734e-55	1.99362e-53
POX_a01811	Hypothetical protein	176.49	132.95	154.18	44.01	56.4	78.63	-1.78895	8.15912e-17	6.02691e-16
POX_d05809	Hypothetical protein	295.89	281.85	369.34	142.37	146.38	148.06	-1.53468	1.08862e-33	1.71629e-32
POX_a01360	Hypothetical protein	59.01	58.27	59.7	40.07	33.28	40.77	-1.05655	8.13413e-17	6.01265e-16
POX_e06593	Hypothetical protein	139.4	122.65	130.57	77.28	72.69	71.65	-1.24542	5.82424e-36	9.85921e-35
POX_f08487	Hypothetical protein	10.03	9.36	4.1	4.21	4.66	4.22	-1.27188	0.000154145	0.000380962
POX_g08528	Hypothetical protein	4.16	1.19	0.51	10.63	10.29	7.89	1.91255	0.00953682	0.0176794
POX_e06964	Hypothetical protein	126.17	135.34	110.66	80	77.71	85.44	-1.03827	5.3504e-08	2.01484e-07
POX_a00179	Hypothetical protein	217.8	203.91	221.45	120.78	119.53	132.92	-1.34744	9.70782e-42	2.01066e-40
POX_a00534	Hypothetical protein	494.53	448.4	534.68	183	182.09	222.02	-1.75137	8.86429e-45	1.95477e-43
POX_a00804	Hypothetical protein	292.41	272.53	317.61	160.8	157.66	168.93	-1.2775	4.58044e-42	9.56189e-41
POX_d05940	Hypothetical protein	642.03	630.48	753.98	208.79	217.56	243.52	-2.01638	2.12753e-64	6.93615e-63
POX_a01642	Hypothetical protein	30.12	33.12	36.74	18.07	16.66	17.58	-1.35852	3.81313e-30	5.33484e-29
POX_e06228	Hypothetical protein	47.5	43.71	35.12	24.27	20.88	19.74	-1.38027	3.42402e-09	1.44556e-08
POX_f08428	Hypothetical protein	19.46	18.61	18.94	62.04	52.56	50.03	1.10729	3.36113e-16	2.38279e-15
POX_b02072	Hypothetical protein	266.01	272.95	248.06	59.34	61.67	72.85	-2.44406	5.10649e-80	2.2569e-78
POX_d05773	Hypothetical protein	393.2	392.53	397.96	62.68	76.69	115.34	-2.6375	1.85751e-35	3.10949e-34
POX_d06117	Hypothetical protein	15.78	17.23	23.03	9.68	7.37	9.9	-1.47796	6.26469e-12	3.29551e-11
POX_e07014	Hypothetical protein	182.3	148.02	336.66	89.31	102.35	126.88	-1.4755	7.21452e-08	2.67487e-07
POX_c04444	Hypothetical protein	18.97	18.24	19.58	50.05	53.77	48.26	1.00106	3.88017e-11	1.92424e-10
POX_d05683	Hypothetical protein	6.21	6.37	5.16	40.5	39.57	36.34	2.28526	3.52707e-36	6.05041e-35
POX_a01455	Hypothetical protein	15.32	12.87	9.81	9.2	6.04	8.22	-1.12867	1.94246e-05	5.40439e-05
POX_c04399	Hypothetical protein	114.9	99.58	80.98	19.35	27.91	27.48	-2.40492	4.14764e-33	6.44287e-32
POX_d04917	Hypothetical protein	7.68	6.87	6.33	1.17	1.2	1.73	-2.78275	4.18494e-16	2.94507e-15
POX_h09469	Hypothetical protein	2012.96	2055.98	1635.9	188.2	191.92	254.48	-3.59203	9.18832e-101	5.57795e-99
POX_c04363	Hypothetical protein	797.27	756.78	752.82	301.53	338.23	458.64	-1.49105	1.05557e-18	8.85624e-18
POX_e06179	Hypothetical protein	118.59	110.2	130.23	33.87	34.7	29.93	-2.281	3.01975e-57	8.35017e-56
POX_e06841	Hypothetical protein	297.28	286.07	251.52	178.78	184.43	193.94	-1.00623	1.93643e-16	1.39621e-15
POX_h09793	Hypothetical protein	30.74	25.93	21.99	4.49	5.54	5.87	-2.73521	2.99856e-27	3.82073e-26
POX_a00833	Hypothetical protein	47.71	51.42	30.98	22.92	25.52	27.28	-1.2084	1.52527e-08	6.07289e-08
POX_f07951	Hypothetical protein	709.95	692.23	293.6	3024.27	3448.54	4633.62	2.28116	1.12054e-13	6.75709e-13
POX_d05250	Hypothetical protein	0.37	1.02	0.58	2.45	1.98	2.6	1.07403	0.0258113	0.0438476
POX_f08510	Hypothetical protein	16.13	19.7	18.58	64.41	57.62	48.63	1.22145	4.92217e-14	3.04052e-13
POX_b03018	Hypothetical protein	10.54	9.75	16.4	50.44	43.67	36.25	1.41864	4.22846e-10	1.92689e-09
POX_a01043	Hypothetical protein	28.66	28.07	12.95	83.96	72.24	48.3	1.12172	0.000200427	0.000487588
POX_b02997	Hypothetical protein	59.3	69.69	80.65	3.29	2.92	2.65	-4.98307	2.05258e-165	2.64407e-163
POX_g08576	Hypothetical protein	32.61	31.45	71.91	17.41	19.63	17.88	-1.71889	1.72864e-08	6.8465e-08
POX_b02311	Hypothetical protein	18.73	11.81	22.46	180.43	167.1	160.17	3.02604	1.91688e-60	5.67171e-59
POX_b03205	Hypothetical protein	118.11	105.87	173.19	82.21	78.67	89.79	-1.0762	3.249e-09	1.37662e-08
POX_c04740	Hypothetical protein	187.6	147.43	238.96	610.15	605.66	605.36	1.27452	4.75776e-12	2.53435e-11
POX_e07134	Hypothetical protein	29.1	29.36	29.39	15.71	18.58	15.97	-1.22888	7.32986e-17	5.45248e-16
POX_a00319	Hypothetical protein	4.36	3.76	4.88	14.1	13.07	12.87	1.20643	3.82966e-16	2.69865e-15
POX_h09532	Hypothetical protein	16.07	18.22	17.93	96.75	81.67	70.83	1.82767	1.15196e-36	2.02129e-35
POX_a01765	Hypothetical protein	148.35	143.93	187.21	38.32	36.88	44.19	-2.42631	2.14964e-65	7.14047e-64
POX_a00331	Hypothetical protein	10.61	8.08	10.96	45.27	47.2	49.66	1.83899	8.40164e-42	1.75042e-40
POX_e06976	Hypothetical protein	97.62	115.95	127.84	56.55	54.57	64.61	-1.38158	7.38431e-22	7.26938e-21
POX_c04422	Hypothetical protein	53.78	76.9	94.38	35.24	39.95	35.92	-1.46631	0.0270996	0.0458446
POX_c04331	Hypothetical protein	44.48	56.6	39.1	196.64	169.07	127.91	1.25655	1.34926e-07	4.88256e-07
POX_f08138	Hypothetical protein	48	44.4	43.5	137.59	130.81	127.85	1.122	7.42019e-25	8.35602e-24
POX_e06590	Hypothetical protein	26.4	33.31	21.49	77.95	72.09	69.75	1.00468	2.23028e-07	7.84796e-07
POX_e06402	Hypothetical protein	898.45	981.63	1189.09	394.94	363.03	350.35	-1.88303	4.98236e-48	1.15922e-46
POX_e06311	Hypothetical protein	15.64	13.79	16.33	52.77	47.03	46.46	1.2575	6.9033e-23	7.19128e-22
POX_c03615	Hypothetical protein	78.54	73.75	59.77	44.83	44.82	44.78	-1.64464	1.51057e-23	1.63317e-22
POX_a00977	Hypothetical protein	207.23	203.79	186.49	119.9	114.65	118.6	-1.18169	5.98037e-27	7.51137e-26
POX_b01940	Hypothetical protein	116	111.35	90.62	63.47	65.43	76.86	-1.09156	6.74194e-15	4.40688e-14
POX_e06705	Hypothetical protein	53.35	42.05	187.31	27.78	34.29	49.48	-1.7455	0.0118692	0.0215642
POX_b03029	Hypothetical protein	11.75	10.45	9.54	116.83	100.68	82.65	2.81769	7.61931e-61	2.27997e-59
POX_b02658	Hypothetical protein	68.25	74.91	77.07	40.81	44.58	51.15	-1.1145	1.53519e-10	7.25232e-10
POX_b03026	Hypothetical protein	248	279.41	283.32	969.35	882.65	850.63	1.31813	1.27414e-29	1.75016e-28
POX_d04971	Hypothetical protein	25.06	17.12	21.11	74.06	52.63	44.31	1.04359	0.0159577	0.0282395
POX_b03078	Hypothetical protein	90.24	89.78	101.4	15.26	16.48	18.84	-2.90221	7.11817e-67	2.42546e-65
POX_g08587	Hypothetical protein	0	0	0	46.97	53.66	38.59	10.577	9.92383e-19	8.34598e-18
POX_b02087	Hypothetical protein	12.41	10.13	8.6	42.18	40.25	41.92	1.57653	3.44925e-19	2.9694e-18
POX_b02323	Hypothetical protein	5.57	4.99	5.14	19.56	20.94	14.65	1.39465	3.04504e-09	1.2928e-08
POX_e07077	Hypothetical protein	25.48	35.94	55.09	27.41	24.83	29.53	-1.05712	1.91987e-05	5.34519e-05
POX_b02251	Hypothetical protein	90.03	104.84	82.63	408.32	362.22	363.94	1.60373	1.3506e-31	2.01503e-30
POX_e06896	Hypothetical protein	16.51	19.7	17.51	66.89	62.99	50.23	1.31943	3.76364e-11	1.8682e-10
POX_e06222	Hypothetical protein	52.9	47.22	60.06	20.23	21.15	16.87	-1.87237	9.44565e-26	1.11355e-24
POX_g08708	Hypothetical protein	75.52	75.47	70.26	47.52	41.76	49.74	-1.09449	1.1821e-10	5.61699e-10
POX_c03543	Hypothetical protein	84.02	84.14	62.35	42.08	45.37	58.49	-1.08502	2.4015e-08	9.36744e-08
POX_c04760	Hypothetical protein	0.06	0	0.06	3.05	3.1	3.88	6.1381	1.21447e-08	4.88518e-08
POX_a01700	Hypothetical protein	40.03	31.66	23.13	5.31	3.84	4.34	-3.23502	1.16118e-41	2.39561e-40
POX_a01701	Hypothetical protein	31.76	24.69	17.95	1.56	3.92	0.83	-3.95989	4.30012e-14	2.66875e-13
POX_g08891	Hypothetical protein	10.45	9.17	8.2	43.47	35.06	35.78	1.61632	1.01283e-22	1.04478e-21
POX_b02260	Hypothetical protein	15.45	12.3	13.82	38.56	36.49	42.48	1.08119	3.11846e-14	1.95144e-13
POX_a00315	Hypothetical protein	15.58	14.98	19.34	10.29	9.18	8.89	-1.23338	3.92792e-12	2.11363e-11
POX_a01047	Hypothetical protein	2	0.85	0.69	4.71	4.33	3.92	1.47361	0.000329901	0.000777844
POX_f08255	Hypothetical protein	31.33	29.91	31.87	92.43	83.8	85.41	1.06829	2.63931e-26	3.20449e-25
POX_e06173	Hypothetical protein	327.87	322.03	403.41	13.87	7.68	8.46	-5.52993	1.74242e-145	1.82229e-143
POX_e06543	Hypothetical protein	3.11	4.02	6.73	0.84	1.04	0.83	-2.7793	2.36165e-13	1.39053e-12
POX_g08896	Hypothetical protein	20.27	20.2	21.01	80.63	74.17	69.47	1.44387	6.34051e-38	1.15673e-36
POX_d05480	Hypothetical protein	28.19	28.54	34.19	12.31	11.65	12.6	-1.73665	4.22921e-29	5.70538e-28
POX_a00410	Hypothetical protein	331.54	363.45	288.2	5.43	4.54	5.55	-6.4124	0	0
POX_c04553	Hypothetical protein	22.85	24.04	28.09	5.61	7.11	7.78	-2.23082	1.27909e-37	2.3175e-36
POX_g08692	Hypothetical protein	269.66	254.14	267.29	5.85	5.18	4.24	-5.9694	0	0
POX_g08901	Hypothetical protein	49.23	34.65	52.38	179.6	143.81	123.58	1.30386	2.22077e-10	1.03398e-09
POX_c03660	Hypothetical protein	12.26	12.03	12.93	44.24	40.46	39.34	1.31442	9.77165e-24	1.06301e-22
POX_d05080	Hypothetical protein	3.16	2.49	2.39	13.37	16.25	15.66	2.08339	1.75466e-21	1.68802e-20
POX_c03750	Hypothetical protein	403.67	255.01	277.48	25.69	32.41	33.89	-3.76544	7.96331e-75	3.22285e-73
POX_c04088	Hypothetical protein	21.78	19.59	20.99	14.34	12.55	14.12	-1.02611	9.90313e-15	6.39797e-14
POX_d06072	Hypothetical protein	58.73	53.1	62.43	24.85	21.17	17.39	-1.87634	7.4635e-34	1.1873e-32
POX_a00799	Hypothetical protein	0	0	0.22	1.87	2.3	2.66	4.58079	9.65591e-05	0.000246783
POX_f08054	Hypothetical protein	6.95	6.09	6.42	30.11	39.29	58.24	2.29538	2.76399e-16	1.97271e-15
POX_b02292	Hypothetical protein	2.22	3	1.33	60.1	53.04	49.69	4.18243	7.71072e-65	2.53733e-63
POX_e07128	Hypothetical protein	1.82	1.67	1.53	7.4	7.04	2.37	1.33031	0.0210876	0.0364086
POX_a00062	Hypothetical protein	4.6	1.97	6.65	23.73	26.62	36.68	2.4736	6.47788e-14	3.96902e-13
POX_b02602	Hypothetical protein	7.04	6.42	5.59	1.9	1.84	2.46	-2.0473	7.22401e-26	8.55462e-25
POX_c04207	Hypothetical protein	2.27	2.09	2.14	15.7	14.72	12.81	2.311	2.22291e-45	4.95371e-44
POX_c03705	Hypothetical protein	0.25	0.31	0.7	9.77	8.9	6.63	3.92505	1.09801e-17	8.59768e-17
POX_c03889	Hypothetical protein	30.59	25.9	29.91	7.92	8.76	11.53	-1.94885	7.12081e-34	1.13621e-32
POX_a01591	Hypothetical protein	39.67	28.47	23.81	0.98	0.86	0.96	-5.45234	3.70534e-40	7.28855e-39
POX_b02002	Hypothetical protein	27.39	25.71	37.3	124.84	114.21	92.51	1.29081	2.66499e-17	2.04878e-16
POX_c03930	Hypothetical protein	81.36	76.89	63.93	221	217.95	235.28	1.17761	1.60226e-19	1.40571e-18
POX_d04790	Hypothetical protein	0.5	0.39	0	2.61	3.76	3.7	3.21461	1.71615e-07	6.12835e-07
POX_f08318	Hypothetical protein	2.12	1.64	1.08	17.61	16.61	18.27	3.02	1.13944e-34	1.86026e-33
POX_a01661	Hypothetical protein	50.98	55.14	121.3	49.45	38.26	40.37	-1.23461	0.000105125	0.000267382
POX_c04762	Hypothetical protein	17.24	14.86	12.18	232.19	229.53	248.21	3.58065	6.79938e-129	5.70015e-127
POX_g08529	Hypothetical protein	4.03	5.24	4.18	23.73	22.44	24.41	1.95389	3.43826e-17	2.61471e-16
POX_b03324	Hypothetical protein	318.66	257.47	460.82	145.15	160.76	187.34	-1.48573	6.58097e-13	3.78003e-12
POX_g08577	Hypothetical protein	84.38	93.44	160.02	26.74	29.95	32.41	-2.33995	2.14535e-23	2.30064e-22
POX_h09910	Hypothetical protein	2.75	2.6	3.45	44.46	39.52	47.57	3.48283	1.87343e-59	5.39211e-58
POX_c04626	Hypothetical protein	0.64	0.87	0.85	4.8	4.84	4.75	2.17136	4.09039e-06	1.24479e-05
POX_c04627	Hypothetical protein	0	0	0	2.37	2.36	2.4	6.52508	5.71234e-07	1.91554e-06
POX_f07355	Hypothetical protein	0.25	0.03	0.12	2.16	1.22	1.22	3.15936	2.14448e-06	6.72968e-06
POX_u09919	Hypothetical protein	0.42	0.79	0.2	7.47	9.78	7.4	3.63225	3.36612e-08	1.29578e-07
POX_d05346	Hypothetical protein	156.41	131.79	127.08	21.84	16.64	22.36	-3.19238	1.23191e-26	1.51662e-25
POX_d05964	Hypothetical protein	1649.53	1656.19	1516.62	1024.18	1020.92	1070.17	-1.10148	2.40779e-28	3.19516e-27
POX_e07281	Hypothetical protein	7.74	7.78	8.4	30.66	29.91	31.87	1.5953	2.10588e-37	3.77664e-36
POX_g09276	Hypothetical protein	32.94	32.22	47.27	9.06	9.27	9.63	-2.42691	3.90367e-37	6.93017e-36
POX_d05416	Hypothetical protein	22.91	20.93	21.34	12.25	12.07	12.17	-1.25855	3.05688e-20	2.77404e-19
POX_f07737	Hypothetical protein	8.45	7.16	6.24	80.51	72.39	65.7	2.90377	1.43749e-71	5.44238e-70
POX_a01079	Hypothetical protein	0.57	0.93	1.32	2.99	3.07	3.13	1.27739	5.87164e-05	0.000154169
POX_c04238	Hypothetical protein	189.58	164.6	248.48	1.41	0.69	0.82	-8.08544	1.45294e-196	2.74061e-194
POX_f08467	Hypothetical protein	315.26	290.21	243.81	1113.44	1143.22	1309.74	1.64771	6.10269e-31	8.85249e-30
POX_g08779	Hypothetical protein	18.22	12.41	19.04	49.46	47.6	43.87	1.11991	2.13887e-10	9.97479e-10
POX_e06782	Hypothetical protein	21.61	26.41	33.53	114.99	109.89	103.32	1.58711	1.33743e-21	1.29727e-20
POX_b02889	Hypothetical protein	239.51	232.32	229.52	159.41	147.29	159.84	-1.01128	8.0447e-31	1.15771e-29
POX_d06031	Hypothetical protein	182.03	160.63	65.51	25	24.2	24.64	-2.89493	1.45925e-20	1.34974e-19
POX_e06175	Hypothetical protein	0	0	0	24.93	20.66	15.88	10.5101	2.0418e-18	1.67972e-17
POX_e07331	Hypothetical protein	42.04	29.56	52.88	0.55	0.35	0.71	-6.6977	9.03609e-80	3.9605e-78
POX_f07461	Hypothetical protein	179.72	171.54	216.74	40.56	38.24	45.59	-2.44942	2.07283e-93	1.12284e-91
POX_f08359	Hypothetical protein	51.41	54.01	32.35	14.99	16.75	21.56	-1.52086	1.25606e-12	7.03488e-12
POX_b03106	Hypothetical protein	2184.7	2036.62	1362.33	386.17	342.54	303.75	-2.86212	2.88498e-50	7.12011e-49
POX_d05701	Hypothetical protein	0.29	0.29	0.27	3.6	4.15	3.18	3.25606	4.27017e-08	1.62955e-07
POX_g08545	Hypothetical protein	53.02	64.24	36.95	34.54	31.01	27.15	-1.1643	5.17306e-07	1.74523e-06
POX_e06670	Hypothetical protein	9.27	11.07	9.9	5.24	4.06	5.16	-1.52023	0.000423435	0.000983453
POX_e06399	Hypothetical protein	250.28	157.41	170.13	1136.26	983.76	1050.82	2.03771	4.9161e-05	0.000130507
POX_d04895	Hypothetical protein	9.06	7.64	8.65	31.4	29.75	29.98	1.42829	1.65265e-25	1.92469e-24
POX_f08185	Hypothetical protein	8.63	11.75	9.71	4.48	4.26	3.41	-1.73599	1.28112e-19	1.13148e-18
POX_c03835	Hypothetical protein	72.2	59.63	68.91	253.84	250.17	233.48	1.46089	4.35009e-36	7.41129e-35
POX_a00422	Hypothetical protein	68.16	71.11	81.96	3.04	2.2	2.28	-5.35409	7.45568e-243	2.07248e-240
POX_e06885	Hypothetical protein	301.22	290.33	248.4	6.66	5.51	7.08	-5.87454	3.73397e-204	7.7337e-202
POX_a00757	Hypothetical protein	3630.97	3276.95	2199.88	699.66	717.42	860.19	-2.42386	3.65493e-34	5.85843e-33
POX_b03352	Hypothetical protein	3.59	4.07	4.42	17.46	18.7	18.25	1.74457	1.04257e-24	1.17031e-23
POX_c04660	Hypothetical protein	117.29	117.9	136.19	478.7	464.37	417.07	1.45182	6.07694e-40	1.19092e-38
POX_f07880	Hypothetical protein	54.01	43.49	44.23	29.2	17.86	14.3	-1.59481	0.000372768	0.000872491
POX_a00036	Hypothetical protein	61.69	53.6	55.33	35.02	34.05	22.52	-1.29617	4.28982e-06	1.30117e-05
POX_b02118	Hypothetical protein	16.75	15.46	9.64	8.62	6.56	6.41	-1.37929	7.19541e-07	2.38709e-06
POX_h09816	Hypothetical protein	250.01	255.58	293.03	145.85	164.72	212.4	-1.0305	4.33946e-10	1.97576e-09
POX_a00558	Hypothetical protein	6.73	3.74	3.79	15.26	14.21	15.4	1.24079	1.85993e-07	6.61718e-07
POX_c03622	Hypothetical protein	8.38	4.98	5.19	24.44	24.86	32.45	1.72878	2.55542e-11	1.28537e-10
POX_d05797	Hypothetical protein	87.47	61.59	85.85	1.89	0.99	1.92	-6.02661	2.03547e-93	1.10828e-91
POX_e07208	Hypothetical protein	125.42	74.85	252.83	7.33	5.42	2.94	-5.2576	1.91869e-18	1.58213e-17
POX_e06485	Hypothetical protein	8.41	11.23	11.61	46.2	31.52	28.82	1.3464	2.34592e-05	6.47333e-05
POX_d06069	Hypothetical protein	14.37	14.73	14.18	55.06	48.62	43.19	1.33669	8.40444e-23	8.70354e-22
POX_b02180	Hypothetical protein	18.75	17.76	23.13	64.94	57.28	47.96	1.09366	8.93674e-11	4.28696e-10
POX_g08916	Hypothetical protein	1.81	2.67	1.58	18.98	19.44	17.13	2.74891	6.70057e-30	9.2763e-29
POX_a00605	Hypothetical protein	0	0.38	0.24	1.7	2.84	2.23	2.94159	0.0101211	0.0186708
POX_a01755	Hypothetical protein	8.55	7.57	9.46	29.41	26.42	25.83	1.25703	5.69961e-17	4.27289e-16
POX_c03721	Hypothetical protein	5.33	4.01	5.56	3.25	2.95	3.41	-1.04749	0.00221727	0.00461044
POX_c04386	Hypothetical protein	283.58	269.78	379.98	27.69	26.21	26.4	-3.95745	1.82838e-147	1.99105e-145
POX_e06493	Hypothetical protein	85.93	88.13	81.09	60.31	55.06	55.24	-1.00524	7.09501e-22	6.99763e-21
POX_a00612	Hypothetical protein	11.02	12.85	20.4	1.67	2.51	3.33	-2.9845	2.34174e-22	2.3648e-21
POX_c04162	Hypothetical protein	18.94	19.91	17.33	73.55	60.94	37.75	1.1941	1.13398e-05	3.25495e-05
POX_g09359	Hypothetical protein	27.17	28.16	27.05	2569.42	2634.36	3078.97	6.22801	0	0
POX_f07630	Hypothetical protein	1.84	5.02	2.13	9.99	11.49	9.18	1.3059	0.0148665	0.0264725
POX_b02744	Hypothetical protein	144.98	146.49	197.29	103.16	93.63	91.82	-1.1796	5.47416e-16	3.82938e-15
POX_d05786	Hypothetical protein	58.11	50.68	70.14	29.99	27	27.41	-1.50066	8.25902e-22	8.10781e-21
POX_a00640	Hypothetical protein	18.01	21.04	25.1	55.5	61.62	65.7	1.08862	4.65797e-12	2.48621e-11
POX_a01430	Hypothetical protein	76.74	83.63	83.05	330.42	289.13	267.43	1.44065	2.18948e-33	3.4263e-32
POX_a00630	Hypothetical protein	14.82	17.99	17.08	9.24	11.04	9.34	-1.18196	4.71217e-12	2.51387e-11
POX_d05780	Hypothetical protein	2.72	2.05	2.59	21.21	15.21	17.58	2.46754	1.01151e-11	5.26855e-11
POX_h09547	Hypothetical protein	0.61	0.61	0.38	4.68	2.29	4.94	2.45987	0.000726853	0.00163287
POX_g09300	Hypothetical protein	1246.94	948.96	557.99	4245.09	4121.25	4645.33	1.81434	6.95289e-13	3.98878e-12
POX_a00964	Hypothetical protein	96.47	100.18	102.06	42.79	43.22	50.9	-1.54881	5.39713e-39	1.01803e-37
POX_b02123	Hypothetical protein	67.27	67.43	66.07	30.78	32.3	30.46	-1.52519	4.62433e-44	1.00715e-42
POX_c04255	Hypothetical protein	1.68	0.59	1.21	6.86	7.56	6.82	2.22401	1.13021e-08	4.56013e-08
POX_b02052	Hypothetical protein	9.08	9.35	11.36	31.02	32.17	34.09	1.27638	1.70912e-19	1.49326e-18
POX_f08132	Hypothetical protein	22.24	16.99	10.63	45.25	70.05	119.24	1.8152	2.647e-07	9.23694e-07
POX_a00428	Hypothetical protein	6.26	5.64	7.54	46.46	42.28	40.11	2.31406	1.0292e-34	1.6855e-33
POX_d05827	Hypothetical protein	2.25	2.66	4.56	1.15	1.55	1.61	-1.56176	0.000883466	0.00195928
POX_a00332	Hypothetical protein	28.97	23.88	20.89	81.63	81.47	75.74	1.27812	5.7087e-16	3.98816e-15
POX_a01346	Hypothetical protein	24.2	18.3	20.9	11.89	12.03	9.88	-1.32328	1.70316e-13	1.0145e-12
POX_c04233	Hypothetical protein	459.29	441.28	683.52	24.55	21.61	16	-5.08617	2.68709e-131	2.38519e-129
POX_c04215	Hypothetical protein	82.64	63.38	72.71	10.93	11.37	12.27	-3.08253	9.27657e-86	4.5365e-84
POX_c04247	Hypothetical protein	249.36	221.94	326.83	3.31	3.03	1.56	-7.05358	4.66745e-179	7.25033e-177
POX_c04296	Hypothetical protein	111.63	111.96	117.11	59.36	58.23	67.77	-1.30128	1.16845e-31	1.75068e-30
POX_c04504	Hypothetical protein	108.66	86.05	75.99	1.89	2.56	2.01	-5.06705	2.71424e-121	2.10813e-119
POX_c04521	Hypothetical protein	62.31	42.16	63.03	0	0.09	0	-11.28	3.60653e-21	3.41666e-20
POX_e07148	Hypothetical protein	12.38	11.88	19.95	46.72	45.43	45.84	1.22573	1.13219e-09	4.98096e-09
POX_f07889	Hypothetical protein	3.65	3.76	3.07	10.4	9.88	9.77	1.11053	7.19533e-06	2.12302e-05
POX_f08090	Hypothetical protein	0.55	0.78	2.08	0.24	0.53	0.58	-1.97346	0.0018717	0.00393303
POX_h09660	Hypothetical protein	14.25	13.85	13.56	8.31	7.81	9.26	-1.14143	5.82627e-10	2.62409e-09
POX_c04272	Hypothetical protein	37.72	29.97	20.25	93	106.8	93.17	1.26788	2.94677e-08	1.14017e-07
POX_g09070	Hypothetical protein	223.71	209.69	284.2	53.45	59.14	76.22	-2.3446	2.22979e-40	4.41072e-39
POX_c04152	Hypothetical protein	18.87	17	13.41	73.66	66.87	57.08	1.56995	4.6866e-17	3.53857e-16
POX_e06328	Hypothetical protein	20.35	15.46	19.67	10.78	11.2	10.83	-1.17149	3.24794e-07	1.12154e-06
POX_f08124	Hypothetical protein	10.29	9.95	4.85	34.62	59.21	97.74	2.50772	1.07866e-10	5.15094e-10
POX_c03484	Hypothetical protein	515.77	579.31	625.86	22.03	20.51	18.44	-5.24031	0	0
POX_a00559	Hypothetical protein	9.29	6.44	6.3	70.96	80.62	57	2.84483	8.64641e-35	1.4182e-33
POX_b02429	Hypothetical protein	26.38	24	129.34	14.63	18.65	21.06	-2.13022	0.0064863	0.0124166
POX_a01568	Hypothetical protein	14.03	13.66	15.1	38.05	39.82	37.41	1.00829	1.19841e-16	8.76651e-16
POX_b03372	Hypothetical protein	13.91	13.38	15.15	41.96	44.13	47.06	1.2278	9.06363e-24	9.90063e-23
POX_h09482	Hypothetical protein	1159.74	1004.73	1162.28	538.37	511.12	585.33	-1.44515	1.61984e-46	3.67965e-45
POX_a00749	Hypothetical protein	5306.93	4023.31	3110.09	1497.29	1621.27	2003.15	-1.70352	7.24661e-16	5.026e-15
POX_a00750	Hypothetical protein	5959.59	4287.83	3185.1	1033.39	1145.45	1345.87	-2.35278	2.81951e-25	3.23723e-24
POX_b02059	Hypothetical protein	0	0.44	0	3.28	2.02	2.59	3.54426	0.00726427	0.0137686
POX_f07742	Hypothetical protein	10.02	9.43	12.96	61.96	61.34	60.76	2.08776	2.87305e-46	6.51245e-45
POX_g09257	Hypothetical protein	37.78	38.75	67.25	26.07	25.15	23.86	-1.33708	1.33752e-09	5.85261e-09
POX_h09805	Hypothetical protein	33.2	36.36	32.14	20.01	21.78	22.34	-1.09167	1.90398e-15	1.29087e-14
POX_c03588	Hypothetical protein	0.64	0.89	0.86	2.66	2.25	2.48	1.1905	0.0100733	0.0185925
POX_a00004	Hypothetical protein	20.19	18.18	18.9	54.04	49.54	61.35	1.10451	2.16978e-13	1.28027e-12
POX_a00040	Hypothetical protein	10.06	11.52	5.77	59.4	46.95	39.62	1.98037	9.05734e-12	4.73158e-11
POX_a00041	Hypothetical protein	0.66	0.31	0.23	0.86	1.12	2.95	1.61797	0.0296054	0.0496069
POX_a00044	Hypothetical protein	4.56	4.04	0	13.33	15.41	12.04	1.87929	0.00852345	0.0159351
POX_a00080	Hypothetical protein	0.12	0.35	0.88	8	8.07	9.06	3.80288	1.75723e-13	1.04396e-12
POX_a00083	Hypothetical protein	20.16	18.54	18.73	73.75	81.18	93.47	1.69168	2.01266e-34	3.24082e-33
POX_a00124	Hypothetical protein	65.28	69.08	74.99	5.03	3.76	2.27	-4.61242	2.75132e-28	3.64187e-27
POX_a00125	Hypothetical protein	73.92	78.07	89.26	2.89	3.06	4.21	-5.00506	2.25406e-156	2.64551e-154
POX_a00142	Hypothetical protein	52.79	62.35	112.65	38.07	45.13	51.12	-1.1763	1.4971e-05	4.21816e-05
POX_a00166	Hypothetical protein	9042.62	7220.53	8331.9	48.05	37.15	25.24	-8.22093	0	0
POX_a00167	Hypothetical protein	234.97	200.6	385.61	10.76	6.51	9.37	-5.35979	3.12096e-91	1.64013e-89
POX_a00165	Hypothetical protein	0	0	0	2.68	1.71	2.37	4.68135	0.0035214	0.00708506
POX_a00226	Hypothetical protein	108.07	68.64	55.46	8.37	6.01	8.3	-3.77786	1.02464e-42	2.16466e-41
POX_a00202	Hypothetical protein	4.16	5.36	3.18	293.13	268.41	214.67	4.37591	6.72505e-113	4.64292e-111
POX_a00204	Hypothetical protein	0	0	0	22.14	28.97	37.95	9.86903	3.91504e-16	2.75697e-15
POX_a00211	Hypothetical protein	9.02	7.73	6.6	32.71	26.6	29.79	1.61635	6.10591e-17	4.57099e-16
POX_a00213	Hypothetical protein	189.34	166.48	147.35	99.49	99.51	123.56	-1.01629	2.26312e-11	1.14325e-10
POX_a00216	Hypothetical protein	2.23	1.35	1.3	12.45	8.84	10.73	2.31003	0.000165263	0.000406158
POX_a00217	Hypothetical protein	1351.29	1174.22	1426.03	276.73	309.27	336.85	-2.51593	3.33036e-93	1.79483e-91
POX_a00221	Hypothetical protein	50.74	41.8	49.13	23.84	26	30	-1.24774	1.2158e-15	8.31771e-15
POX_a00277	Hypothetical protein	0.57	0.95	0.65	34.8	24.82	19.93	4.73897	1.92531e-31	2.85232e-30
POX_a00295	Hypothetical protein	97.65	74.08	39.14	14.86	12.8	14.17	-2.75883	1.02019e-22	1.05032e-21
POX_a00312	Hypothetical protein	0.18	0.32	0.45	2.51	3.13	3.9	2.8934	6.64918e-09	2.74249e-08
POX_a00314	Hypothetical protein	72.41	73.16	74.67	215.86	201.44	184.41	1.03002	8.37265e-16	5.77286e-15
POX_a00368	Hypothetical protein	0.31	0.23	0	3.23	1.07	3.35	3.37141	0.0121363	0.0219965
POX_a00393	Hypothetical protein	387.13	367.9	464.16	33.35	27.77	21.42	-4.30131	7.69627e-143	7.59773e-141
POX_a00392	Hypothetical protein	83.11	81.87	102.78	51.3	48.93	54.56	-1.21136	7.03007e-21	6.58906e-20
POX_a00407	Hypothetical protein	1.72	4.7	2.68	2.82	1.38	1.98	-1.75481	9.20655e-05	0.00023627
POX_a00440	Hypothetical protein	23.53	20.39	40.03	2.54	1.52	1.57	-4.20115	7.64709e-50	1.87416e-48
POX_a00453	Hypothetical protein	19	20.28	20.99	4.56	4.53	5.92	-2.43477	2.88954e-48	6.75269e-47
POX_a00454	Hypothetical protein	12.07	9.43	9.93	6.27	6.95	7.52	-1.02065	9.98861e-08	3.64581e-07
POX_a00467	Hypothetical protein	70.88	51.71	82.29	23.83	22.08	21.46	-2.02251	3.27292e-35	5.4273e-34
POX_a00517	Hypothetical protein	25.66	25.48	28.73	23.57	12.29	4.86	-1.36838	0.00493009	0.00965274
POX_a00507	Hypothetical protein	4.05	3.24	4.46	57.51	33.44	23.88	2.92602	0.0102601	0.0189075
POX_a00514	Hypothetical protein	1.36	1.61	1.56	13.56	10.92	10.47	2.5187	9.66169e-17	7.10205e-16
POX_a00529	Hypothetical protein	0.4	0.9	1.7	191.62	185.55	207	7.18127	1.24614e-81	5.62522e-80
POX_a00545	Hypothetical protein	0.75	1.13	1.08	8.16	10.35	9.68	2.81524	1.9968e-05	5.54767e-05
POX_a00548	Hypothetical protein	27.24	18.22	12.2	241.54	263.78	325.35	3.42899	1.41552e-40	2.82649e-39
POX_a00562	Hypothetical protein	3.82	0	0.13	36.64	33.88	27.17	8.21328	6.76453e-22	6.67792e-21
POX_a00567	Hypothetical protein	1.32	1.34	2.37	19.99	20.36	14.76	3.09496	1.12751e-23	1.22404e-22
POX_a00579	Hypothetical protein	0.86	5	2.2	9.73	10.51	13.66	1.59547	0.00456557	0.00900581
POX_a00606	Hypothetical protein	0.12	0.09	0	0.9	1.58	1.05	3.63072	0.00431161	0.00853834
POX_a00622	Hypothetical protein	168.92	124.48	234.83	108.01	103.42	129.54	-1.04491	1.03321e-06	3.36431e-06
POX_a00643	Hypothetical protein	173.54	125.02	233.88	74.02	64.25	73.1	-1.74517	7.83253e-17	5.79783e-16
POX_a00676	Hypothetical protein	9.32	9.45	12.25	82.81	83.46	97.8	2.67239	1.10031e-35	1.85664e-34
POX_a00686	Hypothetical protein	0.18	0.13	0.5	7.37	2.77	5.85	3.91742	3.36202e-06	1.03116e-05
POX_a00703	Hypothetical protein	51.4	42.63	36.15	200.85	168.6	126.57	1.5107	2.27818e-11	1.14921e-10
POX_a00727	Hypothetical protein	157.87	180.1	159.16	490.45	469.61	431.51	1.06039	2.27652e-18	1.867e-17
POX_a00728	Hypothetical protein	3.98	1.33	1.47	6.62	8.87	5.64	1.25016	0.0187011	0.0326034
POX_a00738	Hypothetical protein	74	49.94	53.65	1.62	2.08	1.95	-4.94205	4.12671e-93	2.21271e-91
POX_a00743	Hypothetical protein	148.34	129.66	129.32	27.39	25.65	31.02	-2.70006	3.63613e-95	2.0322e-93
POX_a00744	Hypothetical protein	8.79	6.07	4.66	1.1	2.23	3.46	-1.99325	1.40926e-05	3.98555e-05
POX_a00745	Hypothetical protein	7.69	2.34	2.85	2.34	1.13	0.46	-2.12697	0.000949	0.0020945
POX_a00771	Hypothetical protein	0.33	0.88	0.88	2.19	2.43	2.83	1.32398	0.00125703	0.00271424
POX_a00777	Hypothetical protein	3.87	3.13	2.11	13.87	13.52	13.9	1.75907	7.41906e-09	3.04695e-08
POX_a00936	Hypothetical protein	3.85	4.41	6.44	3.75	2.05	2.78	-1.16725	0.00565529	0.0109448
POX_a00800	Hypothetical protein	0	0	0	0.94	0.88	0.25	4.64419	0.00622425	0.0119648
POX_a00806	Hypothetical protein	0	0	0	4.84	7.44	2.46	4.81989	0.00314375	0.00637623
POX_a00825	Hypothetical protein	8279.55	8613.6	10192.1	1128.59	1256.45	1204.12	-3.32289	5.43286e-169	7.65164e-167
POX_a00827	Hypothetical protein	4.83	7.19	3.08	18.14	17.7	20.08	1.19181	0.000187699	0.000457996
POX_a00840	Hypothetical protein	166.47	128.89	160.38	85.99	100.74	106.74	-1.04603	4.31086e-08	1.64448e-07
POX_a00876	Hypothetical protein	0.25	0.19	0.49	1.04	1.36	1.62	1.70589	0.00508056	0.00991794
POX_a00889	Hypothetical protein	808.04	793.05	1158.44	559.84	510.86	467.37	-1.25007	1.16861e-14	7.48576e-14
POX_a00916	Hypothetical protein	27.78	32.24	32.4	18.83	17.03	17.88	-1.20767	3.66733e-23	3.88156e-22
POX_a00994	Hypothetical protein	15.96	14.07	13.38	40.77	43.9	42.86	1.13395	1.29391e-12	7.22768e-12
POX_a00946	Hypothetical protein	15.61	16.01	17.45	80.76	71.34	63.88	1.71442	1.6711e-37	3.01225e-36
POX_a00974	Hypothetical protein	31.99	34.29	38.16	17.45	17.56	21.04	-1.32117	3.02385e-22	3.03621e-21
POX_a00975	Hypothetical protein	34.37	33.39	47.85	22.93	20.58	21.6	-1.24579	8.59126e-12	4.49477e-11
POX_a01044	Hypothetical protein	3.68	2.16	2.22	9.92	7.3	7.69	1.2171	7.07691e-06	2.09042e-05
POX_a01059	Hypothetical protein	58.54	73.77	66.77	17.41	26.44	42.11	-1.63616	1.71676e-08	6.802e-08
POX_a01066	Hypothetical protein	1.12	0.72	0.91	29.83	22.91	17.3	4.27275	6.15472e-23	6.43049e-22
POX_a01095	Hypothetical protein	5.18	2.29	2.93	11.4	9.69	10.38	1.20396	0.0186938	0.0326007
POX_a01186	Hypothetical protein	11.9	7.77	4.8	0.39	0.92	0.34	-4.30968	4.3873e-12	2.35005e-11
POX_a01107	Hypothetical protein	15.46	12.32	15.08	11.79	6.54	5.69	-1.26013	1.07755e-05	3.10311e-05
POX_a01114	Hypothetical protein	7.09	5.05	3.88	23.01	18.06	16.04	1.24807	4.15101e-11	2.05169e-10
POX_a01143	Hypothetical protein	12.75	11.47	12.27	37.81	36.48	35.22	1.16491	3.50529e-23	3.71377e-22
POX_a01148	Hypothetical protein	0.66	1	1.58	5.94	8.85	8.16	2.40971	0.000201668	0.000490268
POX_a01177	Hypothetical protein	0.41	0.47	0	2.32	1.62	1.62	2.19519	0.028066	0.0472825
POX_a01234	Hypothetical protein	55.12	87.94	64.97	290.1	288.33	327.46	1.69227	3.08296e-18	2.50418e-17
POX_a01287	Hypothetical protein	2	1.33	1.33	0.53	0.93	0.8	-1.47058	0.0137481	0.0246388
POX_a01208	Hypothetical protein	0.34	0	0	30.03	60.01	13.85	8.34642	8.88111e-11	4.26318e-10
POX_a01373	Hypothetical protein	23.69	27.99	29.41	15.03	14.89	13.61	-1.13501	8.48681e-18	6.7201e-17
POX_a01262	Hypothetical protein	1690.01	1338.55	1593.18	6657.79	6194.69	6289.31	1.60262	2.43693e-54	6.51678e-53
POX_a01285	Hypothetical protein	55.29	60.01	57.19	38.41	31.23	30.2	-1.1625	1.15137e-22	1.18192e-21
POX_a01298	Hypothetical protein	2.56	0.99	0	16.78	22.66	2.74	3.20184	0.011676	0.0212497
POX_a01312	Hypothetical protein	80.62	79.3	62.29	27	27.02	31.34	-1.80355	1.87626e-32	2.87231e-31
POX_a01315	Hypothetical protein	445.89	434.08	473.42	142.57	162.12	203.51	-1.83344	4.09515e-33	6.3707e-32
POX_a01332	Hypothetical protein	4.94	4.22	4.75	21.96	20.76	18.9	1.73027	3.78134e-24	4.1737e-23
POX_a01354	Hypothetical protein	980.87	710.91	1005.11	218.84	256.17	326.68	-2.16537	3.92635e-31	5.7523e-30
POX_a01365	Hypothetical protein	34.04	28.83	25.86	182.05	193.98	180.68	2.22826	1.15848e-61	3.50631e-60
POX_a01368	Hypothetical protein	9.33	5.23	4.98	4.16	2.4	4.12	-1.28853	0.0138197	0.0247382
POX_a01573	Hypothetical protein	51.1	48.97	63.27	17.38	12.13	17.74	-2.20829	4.73605e-22	4.71063e-21
POX_a01393	Hypothetical protein	0	0	0	10.49	12.42	4.77	5.51764	0.000198708	0.000483852
POX_a01404	Hypothetical protein	44.25	44.09	60.04	483.69	431.63	395.36	2.72835	6.70007e-68	2.34347e-66
POX_a01598	Hypothetical protein	2.6	1.6	1.99	37.27	9.09	7.97	1.64084	1.16494e-20	1.08226e-19
POX_a01518	Hypothetical protein	0	1.22	0	10.93	7.89	8.52	3.71445	0.0157824	0.0279526
POX_a01623	Hypothetical protein	26.21	17.39	8.98	0.27	0.93	1.07	-5.0061	4.31282e-12	2.31133e-11
POX_a01539	Hypothetical protein	0	0	0	0.22	0.23	0.13	4.74395	0.00305741	0.00621185
POX_a01596	Hypothetical protein	5.73	4.8	5.62	16.08	17.22	13.39	1.12904	0.0143406	0.0255922
POX_a01611	Hypothetical protein	1.68	2.83	2.95	7.65	6.79	6.4	1.04702	0.00116655	0.00253231
POX_a01732	Hypothetical protein	1.19	0.18	0.44	0	0	0	-5.00001	0.00704125	0.0133795
POX_a01644	Hypothetical protein	4.45	4.3	6.58	22.19	18.67	16.37	1.48325	1.37873e-11	7.09032e-11
POX_a01759	Hypothetical protein	60.12	36.54	30.79	9.48	9.4	11.3	-2.50112	1.82949e-15	1.24196e-14
POX_a01792	Hypothetical protein	13.98	3.92	2.36	3.74	3.88	1.95	-1.49091	0.0117496	0.0213689
POX_a01674	Hypothetical protein	0	0	0	20.33	24.69	35.63	9.62423	2.51553e-15	1.6903e-14
POX_a01686	Hypothetical protein	92.28	96.61	133.46	11.62	11.72	11.78	-2.81881	7.74972e-78	3.31418e-76
POX_a01694	Hypothetical protein	6.69	3.7	5.79	14.48	15.04	15.03	1.0394	3.09448e-08	1.19426e-07
POX_a01698	Hypothetical protein	168.73	147.71	153.63	52.48	48.27	70.01	-1.89282	8.57323e-09	3.49514e-08
POX_a01823	Hypothetical protein	99.34	98.56	151.04	21.42	22.71	25.71	-2.53733	2.20215e-43	4.75692e-42
POX_a01706	Hypothetical protein	29.45	34.52	41.33	197.83	204.66	261.66	2.23567	5.85976e-38	1.07088e-36
POX_a01750	Hypothetical protein	6.59	6.79	5.18	37.23	29.93	24.6	1.87666	1.58805e-16	1.15289e-15
POX_a01791	Hypothetical protein	0.91	1.37	1.05	3.25	3.55	3.05	1.12252	0.00845636	0.0158265
POX_a01824	Hypothetical protein	7.42	3.78	6.28	24.83	19.48	23.81	1.56031	2.87211e-09	1.22233e-08
POX_a01841	Hypothetical protein	423.15	380.69	437.37	82.72	96.71	100.71	-2.56492	9.67613e-77	4.03988e-75
POX_a01859	Hypothetical protein	0.9	2.58	1.03	9.99	9.63	7.42	2.10887	1.20334e-05	3.43724e-05
POX_a01860	Hypothetical protein	157.25	161.68	116.04	97.82	89.45	96.45	-1.04283	8.26275e-10	3.67183e-09
POX_a01866	Hypothetical protein	0.27	0.43	0.18	4.77	4.64	4.75	3.54621	8.52401e-22	8.36017e-21
POX_b02017	Hypothetical protein	3.63	2.46	2.55	1.72	1.8	1.38	-1.24215	8.3825e-07	2.75667e-06
POX_b02049	Hypothetical protein	2.21	1.66	2.08	5.13	5.37	6.5	1.10093	0.000355856	0.000834942
POX_b01994	Hypothetical protein	70.5	52.91	27.44	8.34	8.82	7.52	-2.65139	1.6619e-21	1.60024e-20
POX_b02009	Hypothetical protein	7.69	5.15	4.81	57.86	47.88	37.24	2.45998	3.97335e-37	7.04204e-36
POX_b02014	Hypothetical protein	1.08	1.18	0.47	7.17	7.72	8.03	2.62482	8.82607e-13	5.02045e-12
POX_b02015	Hypothetical protein	1086.9	1147.87	1474.32	103.58	88.6	88.03	-4.14886	3.74801e-188	6.4902e-186
POX_b02024	Hypothetical protein	0.13	0.38	0.24	5.04	4.57	4.83	3.78013	1.75925e-08	6.95991e-08
POX_b02033	Hypothetical protein	16.17	27.33	12.26	212.88	175.12	194.63	2.92401	4.93899e-13	2.85709e-12
POX_b02069	Hypothetical protein	3.56	5.52	3.63	40.25	47.16	78.4	3.24277	3.0707e-08	1.18552e-07
POX_b02073	Hypothetical protein	692.69	690.21	861.47	189.6	187.94	208.03	-2.35831	4.415e-83	2.07269e-81
POX_b02103	Hypothetical protein	10.26	5.34	7.92	3.68	4.64	3.83	-1.35119	0.0174754	0.0306328
POX_b02116	Hypothetical protein	0.53	0.34	0.44	2.64	2.51	3.76	2.19731	5.49669e-20	4.92047e-19
POX_b02139	Hypothetical protein	245.87	206.63	222.28	89.44	99.49	108.77	-1.66393	1.08817e-38	2.03801e-37
POX_b02196	Hypothetical protein	0.24	0.09	0	2.37	2.27	2.4	4.06123	4.026e-05	0.0001081
POX_b02198	Hypothetical protein	6.85	4.02	3.57	57.17	31.58	37.53	2.7203	7.99634e-05	0.000206063
POX_b02213	Hypothetical protein	0	0.74	0	1.96	3.39	2.26	2.77622	0.0274415	0.0463338
POX_b02283	Hypothetical protein	6.31	7.14	9.34	26.92	26.88	29.3	1.46463	1.09547e-21	1.06945e-20
POX_b02228	Hypothetical protein	60	53.27	66.53	20.73	26.08	25.27	-1.7385	6.1095e-31	8.85249e-30
POX_b02247	Hypothetical protein	212.65	211.62	267.89	99.88	107.02	114.71	-1.52574	7.88495e-31	1.13782e-29
POX_b02248	Hypothetical protein	0.19	0.05	0.06	0.66	0.67	0.43	2.20206	0.0228342	0.0391873
POX_b02368	Hypothetical protein	670.53	695.91	738.96	144.22	147.79	176.31	-2.59043	4.89744e-101	3.00765e-99
POX_b02369	Hypothetical protein	206.41	226.51	176.13	76.82	78.57	103.19	-1.66186	1.44282e-21	1.39438e-20
POX_b02284	Hypothetical protein	1.44	1.77	0.59	16.93	15.2	17.12	3.67232	2.4483e-12	1.33444e-11
POX_b02288	Hypothetical protein	0.55	0	0.54	4.59	6.62	5.02	3.5993	0.00428324	0.00848535
POX_b02374	Hypothetical protein	50.28	42.71	37.38	11.81	11.35	12.34	-2.29979	1.0754e-26	1.33015e-25
[truncated: 554 more rows]
