# Supplementary material for: Arginine methyltransferases PRMT2 and PRMT3 are essential for biosynthesis of plant-polysaccharide-degrading enzymes in Penicillium oxalicum
Source: PLoS Genet. 2023 Jul 31;19(7):e1010867. doi: 10.1371/journal.pgen.1010867 (PMC10414604; doi:10.1371/journal.pgen.1010867)
Supplement: S3 Dataset — (XLSX) [file pgen.1010867.s016.xlsx]

## Sheet: Fig. 1
Fig. 1B	FPase production (U/mL)	2 d	Δku70	ΔcxrA	CcxrA	Δ61-733	Δ207-733	Δ592-733	Δ1-16	Δ1-60	Δ1-60&207-733
			0.0473676	0.0307225	0.0536538	0.0274466	0.0523257	0.0472791	0.068351	0.0215146	0.0221344
			0.0516174	0.0256759	0.0500237	0.0186814	0.0521486	0.0458625	0.0619763	0.0200095	0.0242593
			0.0525913	0.0292174	0.0486071	0.0301028	0.0525028	0.0488727	0.0569297	0.0220459	0.0204522
		Means	0.0505254	0.0285386	0.0507615	0.0254103	0.0523257	0.0473381	0.062419	0.02119	0.022282
		Standard deviations	0.00226805	0.00211545	0.00212531	0.00488002	0.000144581	0.00122965	0.00467324	0.000862453	0.00155775
		p-value		1.68088e-07	0.930693	2.36133e-08	0.509799	0.249246	0.000314145	2.14456e-09	3.88954e-09
		p-value	1.68088e-07		1.44088e-07	0.257798	5.32265e-08	1.48727e-06	2.13098e-10	0.0133087	0.0311793
		p-value	0.930693	1.44088e-07		2.04987e-08	0.566261	0.217183	0.000381813	1.88967e-09	3.41485e-09
		p-value	2.36133e-08	0.257798	2.04987e-08		8.21236e-09	1.74716e-07	5.00543e-11	0.132312	0.257798
		p-value	0.509799	5.32265e-08	0.566261	8.21236e-09		0.0788359	0.00140056	8.32796e-10	1.47052e-09
		p-value	0.249246	1.48727e-06	0.217183	1.74716e-07	0.0788359		2.40687e-05	1.28018e-08	2.44667e-08
		p-value	0.000314145	2.13098e-10	0.000381813	5.00543e-11	0.00140056	2.40687e-05		8.27733e-12	1.29809e-11
		p-value	2.14456e-09	0.0133087	1.88967e-09	0.132312	8.32796e-10	1.28018e-08	8.27733e-12		0.688145
		p-value	3.88954e-09	0.0311793	3.41485e-09	0.257798	1.47052e-09	2.44667e-08	1.29809e-11	0.688145
		4 d	Δku70	ΔcxrA	CcxrA	Δ61-733	Δ207-733	Δ592-733	Δ1-16	Δ1-60	Δ1-60&207-733
			0.0844648	0.0238166	0.0787099	0.0202751	0.0634814	0.0807463	0.0957977	0.0308111	0.0142545
			0.0764079	0.0262957	0.0834024	0.016468	0.0627731	0.076585	0.102261	0.0178846	0.0129265
			0.0803921	0.0280664	0.0873866	0.0209834	0.0574609	0.0726008	0.0981882	0.0229312	0.0197439
		Means	0.0804216	0.0260596	0.0831663	0.0192422	0.0612385	0.076644	0.0987489	0.0238756	0.0156416
		Standard deviations	0.00328929	0.00174299	0.00354617	0.00198284	0.00268677	0.00332563	0.00266823	0.0053193	0.00295096
		p-value		1.68088e-07	0.930693	2.36133e-08	0.509799	0.249246	0.000314145	2.14456e-09	3.88954e-09
		p-value	1.68088e-07		1.44088e-07	0.257798	5.32265e-08	1.48727e-06	2.13098e-10	0.0133087	0.0311793
		p-value	0.930693	1.44088e-07		2.04987e-08	0.566261	0.217183	0.000381813	1.88967e-09	3.41485e-09
		p-value	2.36133e-08	0.257798	2.04987e-08		8.21236e-09	1.74716e-07	5.00543e-11	0.132312	0.257798
		p-value	0.509799	5.32265e-08	0.566261	8.21236e-09		0.0788359	0.00140056	8.32796e-10	1.47052e-09
		p-value	0.249246	1.48727e-06	0.217183	1.74716e-07	0.0788359		2.40687e-05	1.28018e-08	2.44667e-08
		p-value	0.000314145	2.13098e-10	0.000381813	5.00543e-11	0.00140056	2.40687e-05		8.27733e-12	1.29809e-11
		p-value	2.14456e-09	0.0133087	1.88967e-09	0.132312	8.32796e-10	1.28018e-08	8.27733e-12		0.688145
		p-value	3.88954e-09	0.0311793	3.41485e-09	0.257798	1.47052e-09	2.44667e-08	1.29809e-11	0.688145
Fig. 1C	CMCase production (U/ml)	2 d	Δku70	ΔcxrA	CcxrA	Δ61-733	Δ207-733	Δ592-733	Δ1-16	Δ1-60	Δ1-60&207-733
			1.50514	0.757882	1.18876	0.51942	1.17106	1.16752	1.30445	0.426161	0.616221
			1.42486	0.760243	1.23717	0.56546	1.2171	1.06245	1.16988	0.446229	0.538308
			1.465	0.713023	1.2289	0.466298	1.07071	1.12974	1.12974	0.426161	0.496991
		Means	1.465	0.743716	1.21828	0.517059	1.15296	1.1199	1.20136	0.43285	0.550507
		Standard deviations	0.0327717	0.0217246	0.0211394	0.0405172	0.0611156	0.0434528	0.0747195	0.00946039	0.049434
		p-value		2.82218e-12	2.50052e-05	2.59218e-14	1.27852e-06	3.17991e-07	1.1257e-05	5.88928e-15	4.83273e-14
		p-value	2.82218e-12		2.69395e-09	6.59373e-05	2.63416e-08	9.19696e-08	4.7532e-09	1.34556e-06	0.000347436
		p-value	2.50052e-05	2.69395e-09		4.54666e-12	0.154399	0.0380243	0.704668	6.62565e-13	1.03435e-11
		p-value	2.59218e-14	6.59373e-05	4.54666e-12		2.34156e-11	5.67308e-11	6.86096e-12	0.0713056	0.456357
		p-value	1.27852e-06	2.63416e-08	0.154399	2.34156e-11		0.461591	0.28515	2.90152e-12	5.73455e-11
		p-value	3.17991e-07	9.19696e-08	0.0380243	5.67308e-11	0.461591		0.0802144	6.41261e-12	1.44891e-10
		p-value	1.1257e-05	4.7532e-09	0.704668	6.86096e-12	0.28515	0.0802144		9.60884e-13	1.58922e-11
		p-value	5.88928e-15	1.34556e-06	6.62565e-13	0.0713056	2.90152e-12	6.41261e-12	9.60884e-13		0.0153562
		p-value	4.83273e-14	0.000347436	1.03435e-11	0.456357	5.73455e-11	1.44891e-10	1.58922e-11	0.0153562
		4 d	Δku70	ΔcxrA	CcxrA	Δ61-733	Δ207-733	Δ592-733	Δ1-16	Δ1-60	Δ1-60&207-733
			3.26113	0.894229	2.51742	0.882424	1.8947	2.2341	3.1785	1.15984	0.602055
			2.99847	0.932596	2.5971	0.793887	1.91241	2.47315	3.1785	0.764374	0.430883
			2.9483	0.785033	2.32854	0.805692	1.71763	2.52037	3.13718	0.796838	0.610909
		Means	3.0693	0.870619	2.48102	0.827334	1.84158	2.40921	3.16473	0.907018	0.547949
		Standard deviations	0.137183	0.0625127	0.112621	0.0392515	0.0879453	0.125311	0.0194773	0.179264	0.0828573
		p-value		4.56427e-14	2.65208e-05	3.25539e-14	7.99718e-10	6.52071e-06	0.376741	6.0936e-14	4.21046e-15
		p-value	4.56427e-14		9.29835e-12	0.685843	3.05956e-08	1.99414e-11	2.18406e-14	0.733569	0.00667541
		p-value	2.65208e-05	9.29835e-12		5.95387e-12	9.70308e-06	0.503875	4.16619e-06	1.36373e-11	4.19617e-13
		p-value	3.25539e-14	0.685843	5.95387e-12		1.58249e-08	1.25455e-11	1.57806e-14	0.458949	0.0161671
		p-value	7.99718e-10	3.05956e-08	9.70308e-06	1.58249e-08		4.01324e-05	2.39157e-10	5.40928e-08	3.44762e-10
		p-value	6.52071e-06	1.99414e-11	0.503875	1.25455e-11	4.01324e-05		1.11198e-06	2.97014e-11	8.01713e-13
		p-value	0.376741	2.18406e-14	4.16619e-06	1.57806e-14	2.39157e-10	1.11198e-06		2.88326e-14	2.19804e-15
		p-value	6.0936e-14	0.733569	1.36373e-11	0.458949	5.40928e-08	2.97014e-11	2.88326e-14		0.00311903
		p-value	4.21046e-15	0.00667541	4.19617e-13	0.0161671	3.44762e-10	8.01713e-13	2.19804e-15	0.00311903
Fig. 1D	Xylanase production (U/mL)	2 d	Δku70	ΔcxrA	CcxrA	Δ61-733	Δ207-733	Δ592-733	Δ1-16	Δ1-60	Δ1-60&207-733
			6.22289	2.48582	4.74474	1.19453	5.21188	4.28762	7.66433	1.78846	1.79513
			6.20287	2.56256	4.75142	1.67167	5.21522	4.02069	7.48081	1.77511	1.95195
			6.07941	2.52252	4.65799	1.46146	4.92492	4.11745	7.48081	1.84518	1.83517
		Means	6.16839	2.52363	4.71805	1.44255	5.11734	4.14192	7.54199	1.80291	1.86075
		Standard deviations	0.0634455	0.0313402	0.0425562	0.195251	0.136065	0.11034	0.0865107	0.0303782	0.0665292
		p-value		2.18399e-18	1.95894e-11	2.13056e-20	3.60889e-09	6.61365e-14	4.83121e-11	8.78065e-20	1.11394e-19
		p-value	2.18399e-18		1.66217e-14	2.31932e-09	8.94213e-16	3.1091e-12	7.28309e-21	9.31961e-07	2.85168e-06
		p-value	1.95894e-11	1.66217e-14		1.4544e-17	0.000790093	1.66301e-05	2.00235e-16	1.14296e-16	1.62775e-16
		p-value	2.13056e-20	2.31932e-09	1.4544e-17		1.88755e-18	4.43211e-16	2.21607e-22	0.00189479	0.00051698
		p-value	3.60889e-09	8.94213e-16	0.000790093	1.88755e-18		1.14663e-08	2.91494e-15	1.1796e-17	1.61153e-17
		p-value	6.61365e-14	3.1091e-12	1.66301e-05	4.43211e-16	1.14663e-08		7.50304e-18	5.46585e-15	8.46084e-15
		p-value	4.83121e-11	7.28309e-21	2.00235e-16	2.21607e-22	2.91494e-15	7.50304e-18		6.59732e-22	7.90934e-22
		p-value	8.78065e-20	9.31961e-07	1.14296e-16	0.00189479	1.1796e-17	5.46585e-15	6.59732e-22		0.566891
		p-value	1.11394e-19	2.85168e-06	1.62775e-16	0.00051698	1.61153e-17	8.46084e-15	7.90934e-22	0.566891
		4 d	Δku70	ΔcxrA	CcxrA	Δ61-733	Δ207-733	Δ592-733	Δ1-16	Δ1-60	Δ1-60&207-733
			15.2903	2.36904	17.0921	1.7017	11.2362	14.4478	24.7331	1.39306	1.76844
			15.8242	2.34401	17.2339	1.6016	13.1632	14.7564	24.6079	2.56924	1.73507
			15.8659	2.26059	16.4164	1.58492	12.9296	14.673	24.7915	2.78612	1.67668
		Means	15.6601	2.32455	16.9141	1.62941	12.443	14.6257	24.7108	2.24947	1.72673
		Standard deviations	0.262052	0.0463612	0.356671	0.0515717	0.858621	0.13036	0.0765538	0.612013	0.0379218
		p-value		6.4042e-18	0.00440766	2.59752e-18	1.33051e-07	0.0151608	5.92266e-15	5.79687e-18	2.93949e-18
		p-value	6.4042e-18		1.29703e-18	0.0880422	8.40035e-16	2.67912e-17	6.20363e-22	0.847732	0.138263
		p-value	0.00440766	1.29703e-18		5.66478e-19	8.67627e-10	1.2805e-05	7.90418e-14	1.18385e-18	6.34711e-19
		p-value	2.59752e-18	0.0880422	5.66478e-19		2.61018e-16	1.01155e-17	3.58727e-22	0.125037	0.803502
		p-value	1.33051e-07	8.40035e-16	8.67627e-10	2.61018e-16		2.26072e-05	2.81108e-17	7.3773e-16	3.06075e-16
		p-value	0.0151608	2.67912e-17	1.2805e-05	1.01155e-17	2.26072e-05		8.90209e-16	2.40551e-17	1.15576e-17
		p-value	5.92266e-15	6.20363e-22	7.90418e-14	3.58727e-22	2.81108e-17	8.90209e-16		5.84258e-22	3.86934e-22
		p-value	5.79687e-18	0.847732	1.18385e-18	0.125037	7.3773e-16	2.40551e-17	5.84258e-22		0.191749
		p-value	2.93949e-18	0.138263	6.34711e-19	0.803502	3.06075e-16	1.15576e-17	3.86934e-22	0.191749
Fig. 1E	FPase production (U/mL)	2 d	Δku70	ΔcxrA	CcxrA	R94A
			0.0422324	0.0291289	0.0419668	0.0289518
			0.043649	0.0267383	0.0391336	0.0316079
			0.0457739	0.0245249	0.042498	0.0311652
		Means	0.0438851	0.0267974	0.0411995	0.030575
		Standard deviations	0.00145542	0.00188002	0.00147681	0.00116191
		p-value		3.43672e-06	0.114262	2.21426e-05
		p-value	3.43672e-06		1.23848e-05	0.0373422
		p-value	0.114262	1.23848e-05		0.00011132
		p-value	2.21426e-05	0.0373422	0.00011132
		4 d	Δku70	ΔcxrA	CcxrA	R94A
			0.0824285	0.0261186	0.0773818	0.0204522
			0.0773818	0.0251447	0.0677312	0.0237281
			0.081189	0.0279779	0.0792411	0.0150514
		Means	0.0803331	0.0264137	0.0747847	0.0197439
		Standard deviations	0.00214733	0.00117532	0.005045	0.00357747
		p-value		2.10621e-07	0.133811	8.47109e-08
		p-value	2.10621e-07		4.89339e-07	0.0798324
		p-value	0.133811	4.89339e-07		1.79409e-07
		p-value	8.47109e-08	0.0798324	1.79409e-07
Fig. 1F	CMCase production (U/mL)	2 d	Δku70	ΔcxrA	CcxrA	R94A
			1.06363	0.454493	1.07426	0.790936
			1.04238	0.54303	1.02231	0.702398
			0.946762	0.594972	0.947942	0.768506
		Means	1.01759	0.530832	1.01484	0.753947
		Standard deviations	0.0508301	0.0579956	0.0518376	0.0375829
		p-value		1.05491e-05	0.957517	0.000763939
		p-value	1.05491e-05		1.10036e-05	0.00213394
		p-value	0.957517	1.10036e-05		0.000816753
		p-value	0.000763939	0.00213394	0.000816753
		4 d	Δku70	ΔcxrA	CcxrA	R94A
			2.48791	0.852912	2.30788	1.22182
			2.39642	0.935547	2.38461	1.12738
			2.44954	1.07721	1.92422	1.17165
		Means	2.44462	0.955222	2.20557	1.17361
		Standard deviations	0.0375117	0.092619	0.201398	0.0385801
		p-value		1.12295e-06	0.0693766	3.76109e-06
		p-value	1.12295e-06		4.25693e-06	0.0918506
		p-value	0.0693766	4.25693e-06		1.78229e-05
		p-value	3.76109e-06	0.0918506	1.78229e-05
Fig. 1G	Xylanase production (U/mL)	2 d	Δku70	ΔcxrA	CcxrA	R94A
			6.90023	2.11211	5.16517	3.01301
			6.88021	2.04204	4.70137	3.1665
			6.92693	2.13547	5.07174	2.99967
		Means	6.90246	2.09654	4.97942	3.05973
		Standard deviations	0.0191354	0.0396987	0.200281	0.0756966
		p-value		7.8969e-11	1.11257e-07	4.68723e-10
		p-value	7.8969e-11		4.58806e-09	2.16285e-05
		p-value	1.11257e-07	4.58806e-09		1.12778e-07
		p-value	4.68723e-10	2.16285e-05	1.12778e-07
		4 d	Δku70	ΔcxrA	CcxrA	R94A
			19.8282	2.6026	18.6603	3.2032
			19.7865	2.51084	18.1265	3.44511
			18.9106	2.63597	21.363	3.47848
		Means	19.5084	2.58314	19.3833	3.3756
		Standard deviations	0.423065	0.0529037	1.41676	0.12266
		p-value		1.45112e-08	0.870324	2.11799e-08
		p-value	1.45112e-08		1.53862e-08	0.316868
		p-value	0.870324	1.53862e-08		2.252e-08
		p-value	2.11799e-08	0.316868	2.252e-08

## Sheet: Fig. 2
Fig. 2A	FPase production (U/mL)	2 d	Δku70	OPOX_f08428-2	OPOX_f08428-15	OPOX_f08428-18
			0.0801333	0.0882705	0.0937542	0.0865015
			0.064655	0.085617	0.094108	0.0827867
			0.0678391	0.0811062	0.0926044	0.0787182
		Means	0.0708758	0.0849979	0.0934889	0.0826688
		Standard deviations	0.00667385	0.00295737	0.000641878	0.00317864
		p-value		0.0521231	0.00884153	0.0870509
		4 d	Δku70	OPOX_f08428-2	OPOX_f08428-15	OPOX_f08428-18
			0.0994148	0.129929	0.150184	0.18857
			0.075534	0.133732	0.131433	0.16292
			0.0780106	0.120731	0.119581	0.166104
		Means	0.0843198	0.128131	0.133732	0.164512
		Standard deviations	0.0107216	0.00545816	0.0125989	0.00159205
		p-value		0.00674497	0.0134341	0.00388545
Fig. 2B	CMCase production (U/mL)	2 d	Δku70	OPOX_f08428-2	OPOX_f08428-15	OPOX_f08428-18
			1.49063	1.8114	1.86211	1.62625
			1.64984	1.74654	1.75715	1.81848
			1.54606	1.82202	1.63805	1.73003
		Means	1.56218	1.79332	1.75244	1.72492
		Standard deviations	0.0659869	0.0333602	0.0915356	0.0785589
		p-value		0.0115026	0.0756186	0.0882965
		4 d	Δku70	OPOX_f08428-2	OPOX_f08428-15	OPOX_f08428-18
			2.28489	3.11335	3.46419	3.37574
			2.33796	3.02195	3.48188	3.38164
			2.12568	3.40817	4.10101	3.59686
		Means	2.24951	3.18116	3.68236	3.45141
		Standard deviations	0.090199	0.164803	0.296119	0.102875
		p-value		0.00217695	0.00281519	0.000241353
Fig. 2C	Xylanase production (U/mL)	2 d	Δku70	OPOX_f08428-2	OPOX_f08428-15	OPOX_f08428-18
			8.51182	8.85265	8.95131	7.90191
			8.72708	7.43551	7.6418	8.10821
			7.9647	8.95131	9.53432	8.63739
		Means	8.4012	8.41316	8.70915	8.21584
		Standard deviations	0.320922	0.692474	0.791364	0.309753
		p-value		0.983382	0.636919	0.588287
		4 d	Δku70	OPOX_f08428-2	OPOX_f08428-15	OPOX_f08428-18
			10.9784	15.5886	19.0148	19.8221
			11.1757	15.0683	18.5843	22.0285
			10.512	16.3061	19.7503	21.7235
		Means	10.8887	15.6543	19.1165	21.1914
		Standard deviations	0.278288	0.507448	0.481415	0.976217
		p-value		0.000310812	3.08223e-05	0.000136903
Fig. 2E	Methyltransase production (U/L)	2 d	Δku70	OPOX_f08428-2	OPOX_f08428-15	OPOX_f08428-18
			845.75	1220.75	1470.75	1345.75
			970.75	1283.25	1095.75	1408.25
			783.25	1283.25	1158.25	1283.25
		Means	866.583	1262.42	1241.58	1345.75
		Standard deviations	77.9512	29.4628	164.042	51.031
		p-value		0.00255701	0.0432441	0.00189845

## Sheet: Fig. 3
Fig. 3A	FPase production (U/g intracellular protein)	2 d	Δku70	ΔPOX_b03080	CPOX_b03080
			721.615	906.7	893.127
			943.362	928.673	915.068
			865.688	823.431	904.743
		Means	843.555	886.268	904.313
		Standard deviations	112.518	55.5162	10.9768
		p-value		0.498939	0.345626
		p-value	0.498939		0.77145
		p-value	0.345626	0.77145
		4 d	Δku70	ΔPOX_b03080	CPOX_b03080
			2210.12	3680.74	2401.13
			2381.33	4083.79	2630.94
			2482.49	4045.77	2781.5
		Means	2357.98	3936.77	2604.52
		Standard deviations	137.68	222.541	191.559
		p-value		4.81977e-05	0.157944
		p-value	4.81977e-05		0.000126222
		p-value	0.157944	0.000126222
Fig. 3B	CMCase production (U/g intracellular protein)	2 d	Δku70	ΔPOX_b03080	CPOX_b03080
			12149.6	11791.4	11390.3
			12249.7	11933.6	11422
			14220.8	11855.4	15546.6
		Means	12873.4	11860.1	12786.3
		Standard deviations	1167.95	71.1939	2390.56
		p-value		0.45016	0.946928
		p-value	0.45016		0.488266
		p-value	0.946928	0.488266
		4 d	Δku70	ΔPOX_b03080	CPOX_b03080
			26878.6	56365	38084.9
			25443.8	62347.4	38864.1
			17791.5	56365	31169.2
		Means	23371.3	58359.1	36039.4
		Standard deviations	4885.2	3453.91	4235.66
		p-value		5.39584e-05	0.0105048
		p-value	5.39584e-05		0.000652928
		p-value	0.0105048	0.000652928
Fig. 3C	Xylanase production (U/g intracellular protein)	2 d	Δku70	ΔPOX_b03080	CPOX_b03080
			96685.5	100788	120906
			102040	104770	112785
			105908	109713	112018
		Means	101545	105090	115236
		Standard deviations	4631.1	4471.29	4925.18
		p-value		0.389222	0.0115956
		p-value	0.389222		0.0377545
		p-value	0.0115956	0.0377545
		4 d	Δku70	ΔPOX_b03080	CPOX_b03080
			120487	280992	164843
			80571	240541	170865
			120487	215258	150542
		Means	107182	245597	162083
		Standard deviations	23045.5	33157.1	10438.9
		p-value		0.000410528	0.0314753
		p-value	0.000410528		0.00539365
		p-value	0.0314753	0.00539365
Fig. 3E	Methyltransase production (U/L)	2 d	Δku70	Δprmt3	Cprmt3
			255.4	185.4	260.4
			238.4	213.4	266.4
			267.4	212.4	286.4
		Means	253.733	203.733	271.067
		Standard deviations	11.8977	12.9701	11.1156
		p-value		0.00594273	0.199333
		p-value	0.00594273		0.00137773
		p-value	0.199333	0.00137773

## Sheet: Fig. 4
Fig.6F	Culture for 4 h							Culture for12 h
cbh1		2-ΔΔCt	Mean	SD	p-value			cbh1		2-ΔΔCt	Mean	SD	p-value
	Δprmt3_1	0.923658	0.857761	0.0688867	0.0432391				Δprmt3_1	0.344938	0.410785	0.0614593	0.000171301
	Δprmt3_2	0.886951							Δprmt3_2	0.394576
	Δprmt3_3	0.762674							Δprmt3_3	0.492841
cbh2		2-ΔΔCt	Mean	SD	p-value			cbh2		2-ΔΔCt	Mean	SD	p-value
	Δprmt3_1	0.451071	0.519963	0.155765	0.012078				Δprmt3_1	0.68327	0.679238	0.0987241	0.0100696
	Δprmt3_2	0.373205							Δprmt3_2	0.798083
	Δprmt3_3	0.735612							Δprmt3_3	0.556361
eg1		2-ΔΔCt	Mean	SD	p-value			eg1		2-ΔΔCt	Mean	SD	p-value
	Δprmt3_1	0.527316	0.368903	0.130319	0.00237903				Δprmt3_1	1.83222	1.695	0.193918	0.00713793
	Δprmt3_2	0.208127							Δprmt3_2	1.42076
	Δprmt3_3	0.371266							Δprmt3_3	1.83201
	Culture for24 h							Culture for48 h
cbh1		2-ΔΔCt	Mean	SD	p-value			cbh1		2-ΔΔCt	Mean	SD	p-value
	Δprmt3_1	1.37294	0.994523	0.333613	0.982589				Δprmt3_1	2.15076	1.88841	0.195228	0.00299872
	Δprmt3_2	1.04934							Δprmt3_2	1.83177
	Δprmt3_3	0.561292							Δprmt3_3	1.68272
cbh2		2-ΔΔCt	Mean	SD	p-value			cbh2		2-ΔΔCt	Mean	SD	p-value
	Δprmt3_1	0.957176	1.02923	0.0566012	0.505663				Δprmt3_1	1.00154	0.937296	0.0575324	0.198088
	Δprmt3_2	1.09545							Δprmt3_2	0.948412
	Δprmt3_3	1.03506							Δprmt3_3	0.861936
eg1		2-ΔΔCt	Mean	SD	p-value			eg1		2-ΔΔCt	Mean	SD	p-value
	Δprmt3_1	1.54878	1.5475	0.23283	0.0292281				Δprmt3_1	0.790112	0.602411	0.138677	0.0154174
	Δprmt3_2	1.2617							Δprmt3_2	0.557785
	Δprmt3_3	1.83201							Δprmt3_3	0.459337

## Sheet: Fig. 5
Fig. 5A	FPase production relative to control (%)	2 d	Δku70	OcxrA-gfp	Δprmt3;cxrA-gfp
			93.6318	155.938	72.5237
			103.468	145.209	61.3957
			102.9	129.671	54.2968
		Means	100	143.606	62.7387
		Standard deviations	4.50897	10.7833	7.50144
		p-value		0.00160491	0.00351468
		p-value	0.00160491		5.51799e-05
		p-value	0.00351468	5.51799e-05
		4 d	Δku70	OcxrA-gfp	Δprmt3;cxrA-gfp
			103.088	159.377	121.919
			103.749	143.086	123.173
			93.1628	143.428	125.112
		Means	100	148.63	123.401
		Standard deviations	4.84219	7.6003	1.31363
		p-value		9.02404e-05	0.00432582
		p-value	9.02404e-05		0.00300616
		p-value	0.00432582	0.00300616
Fig. 5B	CMCase production relative to control (%)	2 d	Δku70	OcxrA-gfp	Δprmt3;cxrA-gfp
			103.205	127.341	83.3168
			94.3683	120.656	67.8711
			102.427	113.645	80.0473
		Means	100	120.547	77.0784
		Standard deviations	3.99487	5.59192	6.64598
		p-value		0.00982239	0.00599252
		p-value	0.00982239		0.000221967
		p-value	0.00599252	0.000221967
		4 d	Δku70	OcxrA-gfp	Δprmt3;cxrA-gfp
			93.7428	164.992	139.012
			95.365	161.002	138.413
			110.892	142.946	131.622
		Means	100	156.313	136.349
		Standard deviations	7.7304	9.59119	3.35139
		p-value		0.000262428	0.00262619
		p-value	0.000262428		0.0351699
		p-value	0.00262619	0.0351699
Fig. 5C	Xylanase production relative to control (%)	2 d	Δku70	OcxrA-gfp	Δprmt3;cxrA-gfp
			104.61	138.475	56.3664
			100.283	138.641	53.8708
			95.1075	139.803	54.215
		Means	100	138.973	54.8174
		Standard deviations	3.88443	0.590578	1.10429
		p-value		3.11462e-06	1.30152e-06
		p-value	3.11462e-06		3.2128e-08
		p-value	1.30152e-06	3.2128e-08
		4 d	Δku70	OcxrA-gfp	Δprmt3;cxrA-gfp
			99.1904	154.348	129.59
			100.366	164.377	129.433
			100.444	169.47	120.893
		Means	100	162.732	126.639
		Standard deviations	0.573374	6.28198	4.06327
		p-value		6.79855e-06	0.000847635
		p-value	6.79855e-06		0.000162318
		p-value	0.000847635	0.000162318

## Sheet: Fig. S3
Fig. S3C											Fig. S3F
Culture for 2 d		Δku70	OcxrA-his	p-value	Culture for 4 d		Δku70	OcxrA-his	p-value			Culture for 48 h
		0.0730602	0.0932727				0.220166	0.304218					2-ΔΔCt	Mean	SD	p-value
		0.0721925	0.0932727				0.212537	0.340369				Δku70_1	0.68673	1.06564	0.369569	0.0162067
		0.072019	0.0910809				0.210902	0.302853				Δku70_2	0.711327
												Δku70_3	1.36739
	FPase production (U/mg intracellular protein)	0.0724239	0.0925421	1.47e-05		FPase production (U/mg intracellular protein)	0.214535	0.315813	0.00130481			Δku70_4	1.49711
	Standard deviations	0.000455484	0.00103322			Standard deviations	0.00403749	0.0173724
												OcxrA-his_1	2.31481	3.13516	1.01796
Fig. S3D												OcxrA-his_2	1.93793
		1.19974	1.62273				4.50505	7.49403				OcxrA-his_3	4.1847
		1.17486	1.61462				4.42513	7.60317				OcxrA-his_4	4.10319
		1.17833	1.59189				4.49779	7.51222
	CMCase production (U/mg intracellular protein)	1.18431	1.60975	3.86e-06		CMCase production (U/mg intracellular protein)	4.47599	7.53647	2.19e-07
	Standard deviations	0.0109993	0.0130558			Standard deviations	0.0360881	0.0477411
Fig. S3E
		18.6545	25.7737				42.7781	68.2396
		18.2701	25.8122				42.8815	67.4626
		18.6682	25.5811				44.8989	69.0812
	Xylanase production (U/mg intracellular protein)	18.5309	25.7223	1.09e-06		Xylanase production (U/mg intracellular protein)	43.5195	68.2611	7.68e-06
	Standard deviations	0.184503	0.101117			Standard deviations	0.976284	0.660961

## Sheet: Fig. S8
Fig. S8A
Culture for 2 d		Δku70	ΔPOX_d05270_8	ΔPOX_d05270_9	ΔPOX_d05270_11		Culture for 4 d		Δku70	ΔPOX_d05270_8	ΔPOX_d05270_9	ΔPOX_d05270_11
		0.0759261	0.0637312	0.0757591	0.0766779				0.110506	0.109588	0.123954	0.110757
		0.069411	0.0762603	0.0779308	0.0782649				0.12504	0.120196	0.12788	0.108502
		0.0683252	0.0704969	0.0857823	0.0786825				0.118859	0.103824	0.110423	0.106998
												11
	FPase production (U/mg intracellular protein)	0.0712208	0.0701628	0.0798241	0.0778751			FPase production (U/mg intracellular protein)	0.118135	0.111202	0.120752	0.108752
	Standard deviations	0.00411097	0.00627121	0.00527302	0.00105764			Standard deviations	0.00729385	0.00830426	0.00915845	0.00189185
	p-value		0.818957	0.089742	0.376877			p-value		0.338379	0.71834	0.0972
Fig. S8B
Culture for 2 d		Δku70	ΔPOX_e06662_4	ΔPOX_e06662_6	ΔPOX_e06662_7		Culture for 4 d		Δku70	ΔPOX_e06662_4	ΔPOX_e06662_6	ΔPOX_e06662_7
		0.048253	0.0313423	0.0378055	0.0359463				0.0671115	0.0648095	0.0666688	0.0617992
		0.0391336	0.0332901	0.0353265	0.030634				0.0712727	0.0816316	0.0593202	0.0604712
		0.0367431	0.0325818	0.0360348	0.0347067				0.0722467	0.0721581	0.0673771	0.0675542
	FPase production (U/mg intracellular protein)	0.0413766	0.0324048	0.0363889	0.0337623			FPase production (U/mg intracellular protein)	0.0702103	0.0728664	0.0644554	0.0632749
	Standard deviations	0.00607392	0.000985913	0.00127691	0.0027792			Standard deviations	0.00272747	0.00843341	0.00446127	0.00376502
	p-value		0.064984	0.23636	0.11956			p-value		0.63112	0.12929	0.0610805

## Sheet: Fig. S9
	Culture for 48 h
		2-ΔΔCt	Mean	SD	p-value				2-ΔΔCt	Mean	SD	p-value
	OPOX_f08428-2/Δku70_1	3.34781	2.47836	0.619501	0.0279183			Oprmt3-gfp/Δku70_1	1.80315	1.78437	0.0769987	0.000134936
	OPOX_f08428-2/Δku70_2	1.95031						Oprmt3-gfp/Δku70_2	1.68208
	OPOX_f08428-2/Δku70_3	2.13696						Oprmt3-gfp/Δku70_3	1.86786
		2-ΔΔCt	Mean	SD	p-value
	OcxrA-gfp/Δku70_1	1.32013	1.6619	0.242586	0.0181673
	OcxrA-gfp/Δku70_2	1.85859
	OcxrA-gfp/Δku70_3	1.80698
